# Supplementary material for: Genome doubling enabled the expansion of yeast vesicle traffic pathways
Source: Sci Rep. 2022 Jul 2;12:11213. doi: 10.1038/s41598-022-15419-9 (PMC9250509; doi:10.1038/s41598-022-15419-9)
Supplement: Supplementary file 1 — Supplementary Tables. [file 41598_2022_15419_MOESM1_ESM.xlsx]

## Sheet: Table S1
Line ID	Gene ID 1	Gene ID 2	Gene name 1	Gene name 2	Vesicle traffic	Functional class	Protein or complex type	Duplication branch	ZT-KLE sequence identity	Interactions	L+R doublet	Any doublet	S.cerevisiae	S. mikatae	S. kudriavzevii	S. uvarum	C. glabrata	K. africana	K. naganishii	N. castellii	N. dairenensis	T. blattae	T. phaffii	V. polyspora	Z. rouxii	T. delbrueckii	K. lactis	E. gossypii	E. cymbalariae	L. kluyveri	L. thermotolerans	L. waltii
YAL059W	YAL059W				0			-	0.571181		0	0	1	1	1	1	1	1	1	1	1	1	1	1	1	1	1	1	1	1	1	1
YBL103C	YBL103C				0			-	0.564611		0	1	1	1	1	1	1	1	1	1	1	2	1	1	1	1	1	1	1	1	1	1
YDR167W	YDR167W				0			-	0.716753		0	0	1	1	1	1	1	1	1	1	1	1	1	1	1	1	1	1	1	1	1	1
YDR168W	YDR168W				0			-	0.633737		0	0	1	1	1	1	1	1	1	1	1	1	1	1	1	1	1	1	1	1	1	1
YDR169C	YDR169C				0			-	0.505771		1	1	1	1	1	1	1	2	2	2	2	2	2	2	1	1	1	1	1	1	1	1
YDR170C	YDR170C		SEC7		1	GAP/GEF/GDI	Arf-GEF	-	0.648459	5	0	1	1	1	1	1	1	1	1	1	1	2	1	1	1	1	1	1	1	1	1	1
YDR172W	YDR172W				0			-	0.744139		0	0	1	1	1	1	1	1	1	1	1	1	1	1	1	1	1	1	0	1	1	1
YDR173C	YDR173C				0			-	0.598394		0	0	1	1	1	1	1	1	1	1	1	1	1	1	1	1	1	1	1	1	1	1
YDR174W	YDR174W				0			-	0.691156		0	0	1	1	1	1	1	1	1	1	1	1	1	1	1	1	1	1	1	1	1	1
YCL057W	YCL057W				0			-	0.657784		0	0	1	1	1	1	1	1	1	1	1	1	1	1	1	0	1	1	0	1	0	0
YJL206C	YJL206C				0			-	0.574009		0	0	1	1	1	1	1	1	1	0	0	1	0	0	1	1	1	0	0	1	0	0
YDR175C	YDR175C				0			-	0.617778		0	0	1	1	1	1	1	1	1	1	1	1	1	1	1	1	1	1	1	1	1	1
YDR176W	YDR176W				0			-	0.611372		0	0	1	1	1	1	1	1	1	1	1	1	1	1	1	1	1	1	0	1	1	1
YDR177W	YDR177W				0			-	0.665145		0	0	1	1	1	1	1	1	1	1	1	1	1	1	1	1	1	1	1	1	1	1
YBL102W	YBL102W		SFT2		1			-	0.660407	0	0	0	1	1	1	1	1	1	1	1	1	1	1	1	1	1	1	1	1	1	1	1
YDR178W	YDR178W	YLR164W			0			n5	0.662626		0	1	2	2	2	2	1	2	2	1	1	1	1	1	1	1	1	1	1	1	1	1
YOR020W-A	YOR020W-A				0			-	0.601852		0	0	1	1	1	1	1	1	1	1	0	1	1	1	1	1	1	1	1	1	1	1
YDR011W	YDR011W				0			-	0.660377		0	1	1	1	1	0	1	1	1	1	1	2	2	2	1	1	1	1	1	1	1	1
YDR179C	YDR179C				0			-	0.529032		0	0	1	1	1	1	1	1	1	1	1	1	1	1	1	1	1	1	1	1	1	1
YDR179W-A	YDR179W-A				0			-	0.518429		0	0	1	1	1	1	1	1	1	1	1	1	1	1	1	1	1	1	1	1	1	1
YDR034W-B	YDR034W-B	YBR056W-A			0			-	-		1	1	2	2	2	2	0	1	0	1	1	2	1	1	0	1	1	0	0	1	0	0
YDR180W	YDR180W				0			-	0.519928		0	0	1	1	1	1	1	1	1	1	1	1	1	1	1	1	1	1	1	1	1	1
YDR181C	YDR181C				0			-	0.545723		0	0	1	1	1	1	1	1	1	1	1	1	1	1	1	1	1	1	1	1	1	1
YDR182W	YDR182W				0			-	0.578984		0	0	1	1	1	1	1	1	1	1	1	1	1	1	1	1	1	1	1	1	1	1
YDR183W	YDR183W				0			-	0.554054		0	0	1	1	1	1	1	1	1	1	1	1	1	1	1	1	1	1	1	1	1	1
YDR184C	YDR184C				0			-	0.596748		0	0	1	1	1	1	1	1	1	1	1	1	1	1	1	1	1	1	1	1	1	1
YOR012W	YOR012W				0			-	0.623066		0	0	1	1	1	1	0	1	1	1	0	1	1	0	1	0	1	0	0	1	1	1
YDR185C	YDR185C	YLR168C			0			<n0	0.626016		0	1	2	2	2	2	1	1	1	1	1	1	1	1	1	1	1	1	1	1	1	1
YDR314C	YDR314C				0			-	-		0	0	1	1	1	1	1	1	1	0	0	1	1	1	1	0	0	0	0	1	0	0
YDR186C	YDR186C				0			-	0.564655		0	1	1	1	1	1	1	1	1	1	1	2	1	1	1	1	1	1	1	1	1	1
YBL101C	YBL101C	YPR030W	ECM21	CSR2	1			n4	0.527803	1	1	1	2	2	2	2	2	2	2	2	2	2	2	2	1	1	1	1	1	1	1	1
YDR188W	YDR188W				0			-	0.727829		0	0	1	1	1	1	1	1	1	1	1	1	1	1	1	1	1	1	1	1	1	1
YDR189W	YDR189W		SLY1		1			-	0.637636	12	0	0	1	1	1	1	1	1	1	1	1	1	1	1	1	1	1	1	1	1	1	1
YDR190C	YDR190C				0			-	0.740902		0	0	1	1	1	1	1	1	1	1	1	1	1	1	1	1	1	1	1	1	1	1
YDR191W	YDR191W				0			-	0.579634		0	0	1	1	1	1	1	1	1	1	1	1	1	1	1	1	1	1	1	1	1	1
YDR192C	YDR192C				0			-	0.532322		0	0	1	1	1	1	1	1	1	1	1	1	1	1	1	1	1	1	1	1	1	1
YKL023W	YKL023W				0			-	0.615672		0	0	1	1	1	1	1	1	1	1	1	1	1	1	1	1	1	1	0	1	1	1
YDR194C	YDR194C				0			-	0.532747		0	0	1	1	1	1	1	1	1	1	1	1	1	1	1	1	1	1	1	1	1	1
YDR195W	YDR195W				0			-	0.561516		0	0	1	1	1	1	1	1	1	1	1	1	1	1	1	1	1	1	1	1	1	1
YDR196C	YDR196C				0			-	0.582985		0	0	1	1	1	1	1	1	1	1	1	1	1	1	1	1	1	1	1	1	1	1
YDR197W	YDR197W				0			-	0.546271		0	0	1	1	1	1	1	1	1	1	1	1	1	1	1	1	1	1	1	1	1	1
YDR198C	YDR198C				0			-	0.553846		0	0	1	1	1	1	1	1	1	1	1	1	1	1	1	1	1	1	1	1	1	1
YBL099W	YBL099W				0			-	0.811779		0	1	1	1	1	1	1	1	1	1	1	1	1	2	1	1	1	1	1	1	1	1
YDR200C	YDR200C	YLR238W			0			-	0.635328		1	1	2	2	2	2	2	1	1	2	2	2	2	2	1	1	1	1	1	1	1	1
YDR201W	YDR201W				0			-	0.582251		0	0	1	1	1	1	1	1	1	1	1	1	1	1	1	1	1	1	1	1	1	1
YDR202C	YDR202C				0			-	0.598039		0	0	1	1	1	1	1	1	1	1	1	1	1	1	1	1	1	1	1	1	1	1
YDR204W	YDR204W				0			-	0.648649		0	0	1	1	1	1	1	1	1	1	1	1	1	1	1	1	1	1	1	1	1	1
YDR205W	YDR205W				0			-	0.559063		0	0	1	1	1	1	1	1	1	1	1	1	1	1	1	1	1	1	1	1	1	1
YDR206W	YDR206W	YLR233C			0			n4	0.545705		0	1	2	2	2	2	2	2	2	2	2	1	1	1	1	1	1	1	1	1	1	1
YDR207C	YDR207C				0			-	0.571429		0	0	1	1	1	1	1	1	1	1	1	1	1	1	1	1	1	1	1	1	1	1
YDR208W	YDR208W				0			-	0.620833		1	1	1	1	1	1	1	2	2	2	2	1	1	2	1	1	1	1	1	1	1	1
YDR210W	YDR210W				0			-	0.635802		0	0	1	1	1	1	1	0	1	1	0	0	0	0	1	0	1	0	0	0	1	1
YBL098W	YBL098W				0			-	-		0	0	1	1	1	1	0	0	0	0	0	0	1	1	1	1	0	1	1	1	1	1
YDR211W	YDR211W				0			-	0.656931		0	0	1	1	1	1	1	1	1	1	1	1	1	1	1	1	1	1	1	1	1	1
YDR212W	YDR212W				0			-	0.754762		0	0	1	1	1	1	1	1	1	1	1	1	1	1	1	1	1	1	1	1	1	1
YDR213W	YDR213W	YLR228C			0			n6	0.625		1	1	2	2	2	2	2	2	2	2	2	2	2	2	1	1	1	1	1	1	1	1
YDR214W	YDR214W				0			-	0.661721		0	0	1	1	1	1	1	1	1	1	1	1	1	1	1	1	1	1	1	1	1	1
YDR216W	YDR216W				0			-	0.529077		0	0	1	1	1	1	1	1	1	1	1	1	1	1	1	1	1	1	0	1	1	1
YDR217C	YDR217C				0			-	0.556365		0	0	1	1	1	1	1	1	1	1	1	1	1	1	1	1	1	1	1	1	1	1
YJR076C	YJR076C				0			-	0.6875		0	0	1	1	1	1	1	1	1	1	1	1	1	1	1	1	1	1	1	1	1	1
YDR219C	YDR219C				0			-	0.583088		0	0	1	1	1	1	1	1	1	1	1	0	1	1	1	1	1	1	1	1	1	1
YDR221W	YDR221W				0			-	0.541922		0	0	1	1	1	1	1	1	1	1	1	1	1	1	1	1	1	1	1	1	1	1
YDR222W	YDR222W	YLR225C			0			n4	0.536304		0	1	2	2	1	2	1	1	1	1	1	1	1	1	1	1	1	0	0	1	1	1
YBL097W	YBL097W				0			-	0.576852		0	0	1	1	1	1	1	1	1	1	1	1	1	1	1	1	1	1	1	1	1	1
YDR223W	YDR223W	YLR223C			0			-	0.60846		0	1	2	2	2	2	1	2	1	2	1	1	1	1	1	1	1	1	1	1	1	1
YDR224C	YDR224C				0			-	0.837093		0	1	1	1	1	1	1	0	1	1	1	1	2	2	1	1	1	1	1	1	1	1
YDR225W	YDR225W				0			-	0.882952		0	1	1	1	1	1	1	0	1	1	1	1	2	2	1	1	1	1	1	1	1	1
YDR226W	YDR226W				0			-	0.745536		0	0	1	1	1	1	1	1	1	1	1	1	1	1	1	1	1	1	1	1	1	1
YDR227W	YDR227W				0			-	0.496208		0	1	1	1	1	1	1	1	1	2	2	1	1	1	1	1	1	1	1	1	1	1
YDR228C	YDR228C				0			-	0.59127		0	0	1	1	1	1	1	1	1	1	1	1	1	1	1	1	1	1	1	1	1	1
YDR229W	YDR229W				0			-	0.603047		0	0	1	1	1	1	1	1	1	1	1	1	1	1	1	1	1	1	1	1	1	1
YDR231C	YDR231C				0			-	0.629032		0	0	1	1	1	1	1	1	1	1	1	1	1	1	1	1	1	1	1	1	1	1
YDR232W	YDR232W				0			-	0.721027		0	0	1	1	1	1	1	1	1	1	1	1	1	1	1	1	1	1	1	1	1	1
YDR234W	YDR234W				0			-	0.68684		0	0	1	1	1	1	1	1	1	1	1	1	1	1	1	1	1	1	1	1	1	1
YBL095W	YBL095W				0			-	0.571429		0	0	1	1	1	1	1	1	1	1	1	1	1	1	1	1	1	1	1	1	1	1
YDR235W	YDR235W				0			-	0.570707		0	0	1	1	1	1	1	1	1	1	1	1	1	1	1	1	1	1	0	1	1	1
YDR236C	YDR236C				0			-	0.596774		0	0	1	1	1	1	1	1	1	1	1	1	1	1	1	1	1	1	1	1	1	1
YDR237W	YDR237W				0			-	0.698851		0	0	1	1	1	1	1	1	1	1	1	1	1	1	1	1	1	1	1	1	1	1
YDR238C	YDR238C		SEC26		1	Coat/Adaptor	COPI	-	0.679712	40	0	0	1	1	1	1	1	1	1	1	1	1	1	1	1	1	1	1	1	1	1	1
YDR239C	YDR239C				0			-	0.584403		0	0	1	1	1	1	1	1	1	1	1	1	1	1	1	1	1	1	1	1	1	1
YDR240C	YDR240C				0			-	0.528345		0	0	1	1	1	1	1	1	1	1	1	1	1	1	1	1	1	1	1	1	1	1
YDR242W	YDR242W				0			-	-		0	0	1	1	1	1	0	0	1	1	1	0	0	0	0	1	0	0	0	1	0	1
YDR243C	YDR243C				0			-	0.618519		0	0	1	1	1	1	1	1	1	1	1	1	1	1	1	1	1	1	1	1	1	1
YDR244W	YDR244W				0			-	0.612581		0	1	1	1	1	1	2	1	1	1	1	1	1	1	1	1	1	1	1	1	1	1
YDR245W	YDR245W				0			-	0.655622		0	0	1	1	1	1	1	1	1	1	1	1	1	1	1	1	1	1	1	1	1	1
YBL093C	YBL093C				0			-	0.646962		0	0	1	1	1	1	1	1	1	1	1	1	1	1	1	1	1	1	1	1	1	1
YDR246W	YDR246W		TRS23		1	Tether	TRAPP	-	0.65096	18	0	0	1	1	1	1	1	1	1	1	1	1	1	1	1	1	1	1	1	1	1	1
YDR247W	YDR247W	YPL026C			0			n3	0.624199		1	1	2	2	2	2	2	2	2	2	2	2	2	1	1	1	1	1	1	1	1	1
YDR248C	YDR248C				0			-	0.572744		0	0	1	1	1	1	1	1	1	1	1	1	1	1	1	1	1	1	0	1	1	1
YDR249C	YDR249C				0			-	0.539157		0	1	1	1	1	1	1	1	1	1	2	1	1	1	1	1	1	1	1	1	1	1
YDR251W	YDR251W	YPL032C	PAM1	SVL3	1			n3	0.561288	0	1	1	2	2	2	2	2	2	2	2	2	2	2	2	1	1	1	1	1	1	1	1
YDR252W	YDR252W	YPL037C			0			-	0.779874		0	1	2	2	2	2	1	2	2	2	2	1	1	1	1	1	1	1	1	1	1	1
YDR253C	YDR253C	YPL038W			0			n2	0.677596		1	1	2	2	2	2	2	2	2	2	2	2	2	1	1	1	1	1	1	1	1	1
YDR254W	YDR254W				0			-	0.513008		0	0	1	1	1	1	1	1	1	0	0	1	1	1	1	1	1	1	1	1	1	1
YDR255C	YDR255C				0			-	0.587741		0	0	1	1	1	1	1	1	1	1	1	1	1	1	1	1	1	1	1	1	1	1
YDR256C	YDR256C				0			-	0.70465		0	0	1	1	1	1	1	1	1	1	1	1	1	1	1	1	1	1	1	1	1	1
YBL092W	YBL092W				0			-	0.715013		0	1	1	1	1	1	1	2	1	2	1	1	1	1	1	1	1	1	1	1	1	1
YDR257C	YDR257C				0			-	0.577104		0	0	1	1	1	1	1	1	1	1	1	1	1	1	1	1	1	1	1	1	1	1
YDR258C	YDR258C				0			-	0.716811		0	0	1	1	1	1	1	1	1	1	1	1	1	1	1	1	1	1	1	1	1	1
YDR260C	YDR260C				0			-	0.567568		0	0	1	1	1	1	1	0	1	1	1	1	1	1	1	1	1	1	1	1	1	1
YDR261C	YDR261C				0			-	-		0	0	1	1	1	1	1	1	1	1	1	1	1	1	1	1	0	1	1	1	0	1
YDR262W	YDR262W				0			-	0.62422		0	0	1	1	1	1	1	0	0	1	1	1	1	1	1	1	1	1	1	1	1	1
YDR263C	YDR263C	YOR033C			0			n4	0.603928		0	1	2	2	2	2	1	1	1	2	2	1	1	1	1	1	1	1	1	1	1	1
YDR264C	YDR264C	YOR034C			0			-	0.563966		0	1	2	2	2	2	1	2	2	2	2	1	1	1	1	1	1	1	1	1	1	1
YDR265W	YDR265W				0			-	0.574074		0	0	1	1	1	1	1	1	1	1	1	1	1	1	1	1	1	1	1	1	1	1
YDR266C	YDR266C				0			-	0.559633		0	1	1	1	1	1	1	1	1	2	2	1	1	1	1	1	1	1	1	1	1	1
YBL091C-A	YBL091C-A	YER120W			0			n7	0.595136		1	1	2	2	2	2	2	2	2	1	1	2	2	2	1	1	1	1	1	1	1	1
YDR267C	YDR267C				0			-	0.660679		0	0	1	1	1	1	1	1	1	1	1	1	1	1	1	1	1	1	1	1	1	1
YDR268W	YDR268W				0			-	0.643494		0	0	1	1	1	1	1	1	1	1	1	1	1	1	1	1	1	1	1	1	1	1
YDR272W	YDR272W	YOR040W			0			n3	0.646501		1	1	2	2	2	2	1	1	1	1	1	2	1	2	1	1	1	1	1	1	1	1
YDR273W	YDR273W	YOR042W			0			-	0.555556		0	1	2	2	2	2	2	2	1	2	2	1	1	1	1	1	1	1	1	1	1	1
YDR276C	YDR276C				0			-	-		1	1	1	1	1	1	1	1	1	2	1	2	2	2	0	1	1	1	1	1	1	1
YDR277C	YDR277C	YOR047C			0			n6	0.592417		1	1	2	2	2	2	1	2	2	2	2	2	1	1	1	1	1	1	1	1	1	1
YDR279W	YDR279W				0			-	0.561144		0	0	1	1	1	1	1	1	1	1	1	1	1	1	1	1	1	1	1	1	1	1
YDR280W	YDR280W				0			-	0.71024		0	0	1	1	1	1	1	1	1	1	1	1	1	1	1	1	1	1	1	1	1	1
YAL058W	YAL058W				0			-	0.568661		0	1	1	1	1	1	1	0	0	0	0	2	2	2	1	1	1	1	1	1	1	1
YBL091C	YBL091C				0			-	0.695332		0	0	1	1	1	1	1	1	1	1	1	1	1	1	1	1	1	1	1	1	1	1
YDR282C	YDR282C				0			-	0.59197		0	0	1	1	1	1	1	1	0	0	0	0	1	1	1	1	1	1	1	1	1	1
YDR283C	YDR283C				0			-	0.631283		0	0	1	1	1	1	1	1	1	1	1	1	1	1	1	1	1	1	0	1	1	1
YDR284C	YDR284C				0			-	0.615297		0	1	1	1	1	1	1	1	1	1	1	2	1	1	1	1	1	1	1	1	1	1
YDR285W	YDR285W				0			-	0.571429		0	0	1	1	1	1	1	1	1	1	1	1	1	1	1	1	1	1	1	1	1	1
YDR286C	YDR286C				0			-	0.59434		0	0	1	1	1	1	1	1	1	1	1	1	1	1	1	1	1	1	1	1	1	1
YDR287W	YDR287W				0			-	-		0	0	1	1	1	1	1	1	1	1	1	1	1	1	1	0	0	0	0	1	1	1
YDR288W	YDR288W				0			-	0.520833		0	0	1	1	1	1	1	1	1	1	1	1	1	1	1	1	1	1	1	1	1	1
YDR289C	YDR289C				0			-	0.566575		0	0	1	1	1	1	1	1	1	1	1	1	1	1	1	1	1	1	1	1	1	1
YDR291W	YDR291W				0			-	0.665735		0	0	1	1	1	1	1	1	1	1	1	1	1	1	1	1	1	1	1	1	1	1
YDR292C	YDR292C				0			-	0.642818		0	0	1	1	1	1	1	1	1	1	1	1	1	1	1	1	1	1	1	1	1	1
YBL090W	YBL090W				0			-	0.606452		0	0	1	1	1	1	1	1	1	1	1	1	1	1	1	1	1	1	1	1	1	1
YDR293C	YDR293C				0			-	0.665818		0	1	1	1	1	1	1	1	1	1	1	2	2	2	1	1	1	1	1	1	1	1
YDR294C	YDR294C				0			-	0.627554		0	0	1	1	1	1	1	1	1	1	1	1	1	1	1	1	1	0	0	1	1	1
YDR295C	YDR295C				0			-	0.568194		0	0	1	1	1	1	1	1	1	1	1	1	1	1	1	1	1	1	1	1	1	1
YDR296W	YDR296W				0			-	0.645455		0	0	1	1	1	1	1	1	1	1	1	1	1	1	1	1	1	1	1	1	1	1
YDR297W	YDR297W				0			-	0.615079		0	0	1	1	1	1	1	1	1	1	1	1	1	1	1	1	1	1	1	1	1	1
YDR298C	YDR298C				0			-	0.666667		0	1	1	1	1	1	1	1	1	1	1	1	2	2	1	1	1	1	1	1	1	1
YDR299W	YDR299W		BFR2		1			-	0.614801	0	0	0	1	1	1	1	1	1	1	1	1	1	1	1	1	1	1	1	1	1	1	1
YDR300C	YDR300C	YHR033W			0			n5	0.669065		0	1	2	2	2	2	2	2	2	2	2	1	1	1	1	1	1	1	1	1	1	1
YDR301W	YDR301W				0			-	0.598258		0	0	1	1	1	1	1	1	1	1	1	1	1	1	1	1	1	1	1	1	1	1
YDR302W	YDR302W				0			-	0.595679		0	1	1	1	1	1	1	1	1	1	1	2	1	1	1	1	1	1	1	1	1	1
YBL089W	YBL089W	YER119C			0			n4	0.625477		0	1	2	2	2	2	2	1	2	1	1	1	1	1	1	1	1	1	1	1	1	1
YDR303C	YDR303C	YHR056C			0			n8	-		1	1	2	2	2	2	2	2	2	2	2	2	2	2	1	1	0	1	1	1	0	0
YDR304C	YDR304C	YHR057C			0			n3	0.656766		0	1	2	2	2	2	1	2	1	2	2	1	1	1	1	1	1	1	1	1	1	1
YDR305C	YDR305C				0			-	0.616056		0	0	1	1	1	1	1	1	1	1	1	1	1	1	1	1	1	1	1	1	1	1
YDR306C	YDR306C				0			-	0.630091		0	0	1	1	1	1	1	1	1	1	1	1	1	1	1	1	1	1	1	1	1	1
YDR307W	YDR307W				0			-	0.532804		0	0	1	1	1	1	1	1	1	1	1	1	1	1	1	1	1	1	1	1	1	1
YDR308C	YDR308C				0			-	0.652778		0	0	1	1	1	1	1	1	1	1	1	1	1	1	1	1	1	1	1	1	1	1
YDR309C	YDR309C	YHR061C			0			n4	0.560976		1	1	2	2	2	2	2	2	2	2	2	1	2	1	1	1	1	1	1	1	1	1
YDR310C	YDR310C				0			-	0.523459		1	1	1	1	1	1	1	1	2	2	2	2	1	1	1	1	1	1	1	1	1	1
YDR311W	YDR311W				0			-	0.632313		0	1	1	1	1	1	1	1	1	1	1	1	2	1	1	1	1	1	1	1	1	1
YDR312W	YDR312W	YHR066W			0			n9	0.696124		1	1	2	2	2	2	1	1	1	1	1	1	2	2	1	1	1	1	1	1	1	1
YBL088C	YBL088C				0			-	0.532464		0	0	1	1	1	1	1	1	1	1	1	1	1	1	1	1	1	1	0	1	1	1
YDR313C	YDR313C				0			-	0.615819		0	1	1	1	1	1	1	1	1	1	1	2	1	1	1	1	1	1	1	1	1	1
YER162C	YER162C				0			-	0.560764		0	0	1	1	1	1	1	1	1	1	1	1	1	1	1	0	1	1	1	1	1	1
YDR315C	YDR315C				0			-	0.529338		0	0	1	1	1	1	1	1	1	1	1	1	1	1	1	1	1	1	1	1	1	1
YDR316W	YDR316W				0			-	0.639821		0	0	1	1	1	1	1	1	1	1	1	1	1	1	1	1	1	1	1	1	1	1
YDR317W	YDR317W				0			-	0.538682		0	0	1	1	1	1	1	1	0	0	0	1	1	1	1	1	1	1	1	1	1	1
YDR318W	YDR318W				0			-	0.549887		0	0	1	1	1	1	1	1	1	1	1	1	1	1	1	1	1	1	1	1	1	1
YDR319C	YDR319C				0			-	0.552083		0	0	1	1	1	1	1	1	1	1	1	1	1	1	1	1	1	1	1	1	1	1
YDR320C	YDR320C		SWA2		1	Coat/Adaptor	Clathrin-PM	-	0.560021	4	0	0	1	1	1	1	1	1	1	1	1	1	1	1	1	1	1	1	1	1	1	1
YDR320C-A	YDR320C-A				0			-	0.616438		0	0	1	1	1	1	1	1	1	1	1	1	1	1	1	1	1	1	1	1	1	1
YDR321W	YDR321W				0			-	0.674582		0	0	1	1	1	1	1	1	1	1	1	1	1	1	1	1	1	1	1	1	1	1
YBL087C	YBL087C	YER117W			0			-	0.83455		0	1	2	2	2	2	1	1	2	2	2	1	1	1	1	1	1	1	1	1	1	1
YDR322W	YDR322W				0			-	0.616105		0	0	1	1	1	1	1	1	1	1	1	1	1	1	1	1	1	1	1	1	1	1
YDR322C-A	YDR322C-A				0			-	0.637681		0	0	1	1	1	1	1	1	1	1	1	1	1	1	1	1	1	1	1	1	1	1
YDR323C	YDR323C		PEP7		1			-	0.54352	4	0	0	1	1	1	1	1	1	1	1	1	1	1	1	1	1	1	1	1	1	1	1
YDR324C	YDR324C				0			-	0.636816		0	0	1	1	1	1	1	1	1	1	1	1	1	1	1	1	1	1	0	1	1	1
YDR325W	YDR325W				0			-	0.583574		0	0	1	1	1	1	1	1	1	1	1	1	1	1	1	1	1	1	1	1	1	1
YDR326C	YDR326C	YHR080C			0			n4	0.553229		1	1	2	2	2	2	2	2	2	2	2	2	1	1	1	1	1	1	1	1	1	1
YDR328C	YDR328C				0			-	0.743137		0	0	1	1	1	1	1	1	1	1	1	1	1	1	1	1	1	1	1	1	1	1
YDR329C	YDR329C				0			-	0.59344		0	0	1	1	1	1	1	1	1	1	1	1	1	1	1	1	1	1	1	1	1	1
YDR330W	YDR330W				0			-	0.612925		0	0	1	1	1	1	1	1	1	1	1	1	1	1	1	1	1	1	1	1	1	1
YDR331W	YDR331W				0			-	0.680522		0	0	1	1	1	1	1	1	1	1	1	1	1	1	1	1	1	1	1	1	1	1
YBL086C	YBL086C				0			-	0.559115		0	1	1	1	1	1	1	1	1	1	1	1	2	2	1	1	1	1	1	1	1	1
YDR332W	YDR332W				0			-	0.588326		0	0	1	1	1	1	1	1	1	1	1	1	1	1	1	1	1	1	1	1	1	1
YDR333C	YDR333C				0			-	0.58196		0	0	1	1	1	1	1	1	1	1	1	1	1	1	1	1	1	1	1	1	1	1
YDR334W	YDR334W				0			-	0.614161		0	0	1	1	1	1	1	1	1	1	1	1	1	1	1	1	1	1	0	1	1	1
YDR335W	YDR335W				0			-	0.660393		0	0	1	1	1	1	1	1	1	1	1	1	1	1	1	1	1	1	1	1	1	1
YDR336W	YDR336W				0			-	0.563786		0	0	1	1	1	1	1	1	1	1	1	1	1	1	1	1	1	1	1	1	1	1
YDR337W	YDR337W				0			-	0.644287		0	0	1	1	1	1	1	1	1	1	1	1	1	1	1	1	1	1	1	1	1	1
YDR338C	YDR338C				0			-	0.644864		0	0	1	1	1	1	1	1	1	1	1	1	1	1	1	1	1	1	0	1	1	1
YDR339C	YDR339C				0			-	0.784211		0	0	1	1	1	1	1	1	1	1	1	1	1	1	1	1	1	1	1	1	1	1
YDR341C	YDR341C	YHR091C			0			n1	0.73931		1	1	2	2	2	2	2	2	2	1	1	2	1	1	1	1	1	1	1	1	1	1
YDR342C	YDR342C	YHR092C			0			-	-		0	1	2	2	2	2	2	1	2	0	0	1	0	0	1	1	0	1	1	1	1	1
YBL085W	YBL085W	YER114C	BOI1	BOI2	1			n5	0.593832	0	1	1	2	2	2	2	2	2	2	2	2	2	2	2	1	1	1	1	1	1	1	1
YDR343C	YDR343C	YHR094C			0			n3	-		0	1	2	2	2	2	2	0	1	2	2	1	0	0	0	1	0	1	1	1	1	1
YDR346C	YDR346C				0			-	0.664191		0	1	1	1	1	1	1	1	1	1	1	2	2	2	1	1	1	1	1	1	1	1
YDR347W	YDR347W				0			-	0.632768		0	0	1	1	1	1	1	1	1	1	1	1	1	1	1	1	1	1	1	1	1	1
YDR348C	YDR348C	YHR097C	PAL1	PAL2	1	Coat/Adaptor	Clathrin-PM	-	0.559477	1	1	1	2	2	2	2	1	2	2	2	1	1	2	2	1	1	1	1	1	1	1	1
YDR349C	YDR349C				0			-	0.569469		0	0	1	1	1	1	1	1	1	1	1	1	1	1	1	1	1	1	1	1	1	1
YDR350C	YDR350C				0			-	0.529412		0	0	1	1	1	1	1	1	1	1	1	1	1	1	1	1	1	1	1	1	1	1
YDR351W	YDR351W	YHR103W			0			-	0.537713		1	1	2	2	2	2	2	2	2	2	2	2	2	2	1	1	1	1	1	1	1	1
YDR352W	YDR352W				0			-	0.594837		0	1	1	1	1	1	1	1	1	1	1	2	2	2	1	1	1	1	1	1	1	1
YDR353W	YDR353W	YHR106W			0			n8	0.753372		1	1	2	2	2	2	2	1	1	2	2	1	2	2	1	1	1	1	1	1	1	1
YBL084C	YBL084C				0			-	0.574308		0	0	1	1	1	1	1	1	1	1	1	1	1	1	1	1	1	1	1	1	1	1
YDR354W	YDR354W				0			-	0.632691		0	0	1	1	1	1	1	1	1	1	1	1	1	1	1	1	1	1	1	1	1	1
YDR356W	YDR356W				0			-	0.545056		0	0	1	1	1	1	1	1	1	1	1	1	1	1	1	1	1	1	1	1	1	1
YDR357C	YDR357C				0			-	0.593272		0	0	1	1	1	1	1	1	1	1	1	1	1	1	1	1	1	1	1	1	1	1
YDR358W	YDR358W	YHR108W	GGA1	GGA2	1	Coat/Adaptor	GGA	n4	0.646447	6	1	1	2	2	2	2	1	1	1	1	1	2	1	1	1	1	1	1	1	1	1	1
YDR359C	YDR359C				0			-	0.550652		0	0	1	1	1	1	1	1	1	1	1	1	1	1	1	1	1	1	1	1	1	1
YDR361C	YDR361C				0			-	0.637363		0	0	1	1	1	1	1	1	1	1	1	1	1	1	1	1	1	1	1	1	1	1
YDR362C	YDR362C				0			-	0.552066		0	0	1	1	1	1	1	1	1	1	1	1	1	1	1	1	1	1	1	1	1	1
YDR363W	YDR363W				0			-	0.540288		0	0	1	1	1	1	1	1	1	1	1	1	1	1	1	1	1	1	1	1	1	1
YDR363W-A	YDR363W-A				0			-	0.692308		0	0	1	1	1	1	1	1	1	1	1	1	1	1	1	1	1	1	1	1	1	1
YDR364C	YDR364C				0			-	0.617829		0	0	1	1	1	1	1	1	1	1	1	1	1	1	1	1	1	1	1	1	1	1
YDR365C	YDR365C				0			-	0.674837		0	0	1	1	1	1	1	1	1	1	1	1	1	1	1	1	1	1	1	1	1	1
YDR367W	YDR367W				0			-	0.562998		0	1	1	1	1	1	1	1	1	1	1	2	1	1	1	1	1	1	1	1	1	1
YDR368W	YDR368W	YOR120W			0			n2	-		0	1	2	2	2	2	2	1	1	2	2	1	1	1	1	1	0	1	0	1	1	1
YDR369C	YDR369C				0			-	0.551689		0	0	1	1	1	1	1	1	1	1	1	1	1	1	1	1	1	1	1	1	1	1
YDR370C	YDR370C				0			-	0.530303		0	0	1	1	1	1	1	1	1	1	1	1	1	1	1	1	1	1	0	1	1	1
YDR371W	YDR371W				0			-	0.591823		0	0	1	1	1	1	1	1	1	1	1	1	1	1	1	1	1	1	1	1	1	1
YDR372C	YDR372C		VPS74		1			-	0.686154	0	1	1	1	1	1	1	1	1	1	2	1	2	1	2	1	1	1	1	1	1	1	1
YDR373W	YDR373W				0			-	0.731239		0	0	1	1	1	1	1	1	1	1	1	1	1	1	1	1	1	1	1	1	1	1
YDR374C	YDR374C				0			-	0.563522		0	0	1	1	1	1	1	1	1	1	1	1	1	1	1	1	1	1	1	1	1	1
YBL082C	YBL082C				0			-	0.573746		0	0	1	1	1	1	1	1	1	1	1	1	1	1	1	1	1	1	1	1	1	1
YDR375C	YDR375C				0			-	0.642804		0	0	1	1	1	1	1	1	1	1	1	1	1	1	1	1	1	1	1	1	1	1
YDR376W	YDR376W				0			-	0.601949		0	0	1	1	1	1	1	1	1	1	1	1	1	1	1	1	1	1	1	1	1	1
YDR377W	YDR377W				0			-	0.729373		0	0	1	1	1	1	1	1	1	1	1	1	1	1	1	1	1	1	1	1	1	1
YDR378C	YDR378C				0			-	0.654321		0	0	1	1	1	1	1	1	1	1	1	1	1	1	1	1	1	1	1	1	1	1
YDR379W	YDR379W	YOR127W			0			n3	0.578394		1	1	2	2	2	2	2	2	2	1	2	2	2	2	1	1	1	1	1	1	1	1
YDR379C-A	YDR379C-A				0			-	0.6625		0	0	1	1	1	1	1	1	1	1	1	1	1	1	1	1	1	1	1	1	1	1
YDR380W	YDR380W				0			-	0.60532		0	1	1	1	1	1	1	1	1	1	1	2	2	2	1	1	1	1	0	1	1	0
YDR381W	YDR381W				0			-	0.654709		0	1	1	1	1	1	1	1	1	1	1	2	2	1	1	1	1	1	0	1	1	1
YDR381C-A	YDR381C-A				0			-	0.579288		0	0	1	1	1	1	1	1	1	1	1	1	1	1	1	1	1	1	1	1	1	1
YDR382W	YDR382W				0			-	0.75841		0	1	1	1	1	1	1	1	1	2	1	1	1	0	1	1	1	1	1	1	1	1
YAL056W	YAL056W	YOR371C			0			n4	0.524288		1	1	2	2	2	2	2	2	2	2	2	2	2	2	1	1	1	1	1	1	1	1
YBL081W	YBL081W				0			-	0.561876		0	0	1	1	1	1	1	1	1	1	1	1	1	1	1	1	1	1	1	1	1	1
YDR383C	YDR383C				0			-	0.500873		0	0	1	1	1	1	1	1	1	0	0	1	1	1	1	1	1	0	0	1	1	1
YDR384C	YDR384C				0			-	0.646692		0	1	1	1	1	1	1	1	1	1	1	2	1	1	1	1	1	1	1	1	1	1
YIL102C-A	YIL102C-A				0			-	0.569106		0	0	1	1	0	1	1	1	1	1	1	1	1	1	1	1	1	1	1	1	1	1
YDR385W	YDR385W	YOR133W			0			-	0.892448		1	1	2	2	2	1	1	2	1	2	2	2	2	2	1	1	1	1	1	1	1	1
YDR386W	YDR386W				0			-	0.551762		0	0	1	1	1	1	1	1	1	1	1	1	1	1	1	1	1	1	1	1	1	1
YDR387C	YDR387C				0			-	0.608534		0	0	1	1	1	1	1	1	1	1	1	1	1	1	1	1	1	0	1	1	1	1
YDR388W	YDR388W		RVS167		1			-	0.664336	5	0	0	1	1	1	1	1	1	1	1	1	1	1	1	1	1	1	1	1	1	1	1
YDR389W	YDR389W	YOR134W			0			<n0	0.616727		1	1	2	2	2	2	2	2	1	2	2	2	2	2	1	1	1	1	1	1	1	1
YDR390C	YDR390C				0			-	0.621333		0	0	1	1	1	1	1	1	1	1	1	1	1	1	1	1	1	1	1	1	1	1
YDR392W	YDR392W				0			-	0.693009		0	0	1	1	1	1	1	1	1	1	1	1	1	1	1	1	1	1	1	1	1	1
YBL080C	YBL080C				0			-	0.648765		0	0	1	1	1	1	1	1	1	1	1	1	1	1	1	1	1	1	1	1	1	1
YDR393W	YDR393W				0			-	0.598706		0	0	1	1	1	1	1	1	1	1	1	1	1	1	1	1	1	1	1	1	1	1
YDR394W	YDR394W				0			-	0.756799		0	0	1	1	1	1	1	1	1	1	1	1	1	1	1	1	1	1	1	1	1	1
YDR395W	YDR395W				0			-	0.616279		0	0	1	1	1	1	1	1	1	1	1	1	1	1	1	1	1	1	1	1	1	1
YDR397C	YDR397C				0			-	0.655844		0	0	1	1	1	1	1	1	1	1	1	1	1	1	1	1	1	1	1	1	1	1
YDR398W	YDR398W				0			-	0.583893		0	0	1	1	1	1	1	1	1	1	1	1	1	1	1	1	1	1	1	1	1	1
YDR399W	YDR399W				0			-	0.748837		0	0	1	1	1	1	1	1	1	1	1	1	1	1	1	1	1	0	0	1	1	1
YDR400W	YDR400W				0			-	0.581349		0	0	1	1	1	1	1	1	1	1	1	1	1	1	1	1	1	1	1	1	1	1
YDR402C	YDR402C				0			-	0.585366		0	0	1	1	1	1	1	1	1	1	1	1	1	1	1	1	1	1	0	1	1	1
YDR403W	YDR403W				0			-	0.619318		0	0	1	1	1	1	1	1	1	1	1	1	1	1	1	1	1	1	1	1	1	1
YDR404C	YDR404C				0			-	0.699612		0	0	1	1	1	1	1	1	0	1	1	1	1	1	1	1	1	1	1	1	1	1
YBL079W	YBL079W	YER105C			0			n6	0.647396		0	1	2	2	2	2	1	1	1	1	1	1	1	1	1	1	1	1	1	1	1	1
YDR405W	YDR405W				0			-	0.623967		0	0	1	1	1	1	1	1	0	1	1	1	1	1	1	1	1	1	1	1	1	1
YDR407C	YDR407C		TRS120		1	Tether	TRAPP	-	0.54005	10	0	0	1	1	1	1	1	1	1	1	1	1	1	1	1	1	1	1	1	1	1	1
YDR408C	YDR408C				0			-	0.643082		0	0	1	1	1	1	1	1	1	1	1	1	1	1	1	1	1	1	1	1	1	1
YDR409W	YDR409W	YOR156C			0			n6	0.566624		1	1	2	2	2	2	2	2	2	2	2	1	2	2	1	1	1	1	1	1	1	1
YDR410C	YDR410C				0			-	0.565093		0	0	1	1	1	1	1	1	1	1	1	1	1	1	1	1	1	1	1	1	1	1
YDR411C	YDR411C				0			-	0.546525		0	0	1	1	1	1	1	1	1	1	1	1	1	1	1	1	1	1	1	1	1	1
YDR412W	YDR412W				0			-	0.630792		0	0	1	1	1	1	1	1	1	1	1	1	1	1	1	1	1	1	0	1	1	1
YDR414C	YDR414C				0			-	0.560606		0	0	1	1	1	1	1	1	1	1	1	1	1	1	1	1	1	1	1	1	1	1
YDR415C	YDR415C				0			-	0.627134		0	0	1	1	1	1	1	1	1	1	1	1	1	1	1	1	1	1	0	1	0	1
YBL078C	YBL078C		ATG8		1			-	0.759104	3	0	1	1	1	1	1	1	2	1	1	2	1	1	1	1	1	1	1	1	1	1	1
YDR416W	YDR416W				0			-	0.526909		0	0	1	1	1	1	1	1	1	1	1	1	1	1	1	1	1	1	0	1	1	1
YDR418W	YDR418W	YEL054C			0			-	0.861446		1	1	2	2	2	2	1	2	2	2	2	1	2	2	1	1	1	1	1	1	1	1
YDR419W	YDR419W				0			-	0.598447		0	0	1	1	1	1	1	1	1	1	1	1	1	1	1	1	1	1	0	1	1	1
YDR420W	YDR420W				0			-	0.571331		0	0	1	1	1	1	1	1	1	0	0	1	1	1	1	1	1	1	1	1	1	1
YDR421W	YDR421W				0			-	0.601285		0	0	1	1	1	1	1	1	1	1	1	1	1	1	1	1	1	1	0	1	1	0
YDR422C	YDR422C				0			-	-		1	1	1	1	1	1	1	1	2	1	1	1	1	2	1	1	0	1	1	1	1	1
YDR424C	YDR424C				0			-	0.670455		0	0	1	1	1	1	1	1	1	1	1	1	1	1	1	1	1	1	1	1	1	1
YDR425W	YDR425W		SNX41		1	Coat/Adaptor	Nexin	-	0.590856	2	0	0	1	1	1	1	1	1	1	1	1	1	1	1	1	1	1	1	1	1	1	1
YBL076C	YBL076C				0			-	0.746891		0	0	1	1	1	1	1	1	1	1	1	1	1	1	1	1	1	1	1	1	1	1
YDR427W	YDR427W				0			-	0.637131		0	0	1	1	1	1	1	1	1	1	1	1	1	1	1	1	1	1	1	1	1	1
YDR428C	YDR428C				0			-	-		0	0	1	1	1	1	0	0	0	0	0	0	1	1	1	1	0	1	1	1	1	1
YDR429C	YDR429C				0			-	0.628395		1	1	1	1	1	1	1	1	1	1	2	1	2	2	1	1	1	1	1	1	1	1
YDR430C	YDR430C				0			-	0.640217		0	0	1	1	1	1	1	1	1	1	1	1	1	1	1	1	1	1	1	1	1	1
YDR432W	YDR432W				0			-	0.676385		0	0	1	1	1	1	1	1	1	1	1	1	1	1	1	1	1	1	1	1	1	1
YDR434W	YDR434W				0			-	0.580583		0	1	1	1	1	1	1	1	1	1	1	2	2	2	1	1	1	1	1	1	1	1
YDR435C	YDR435C				0			-	0.589666		0	0	1	1	1	1	1	1	1	1	1	1	1	1	1	1	1	1	1	1	1	1
YDR436W	YDR436W	YML016C			0			n2	0.678283		1	1	2	2	2	2	2	1	2	1	1	2	2	2	1	1	1	1	1	1	1	1
YDR437W	YDR437W				0			-	0.590909		0	0	1	1	1	1	1	1	1	1	1	1	1	1	1	1	1	1	1	1	1	1
YDR438W	YDR438W	YML018C			0			n3	0.641509		0	1	2	2	2	2	1	2	2	2	2	1	1	1	1	1	1	1	1	1	1	1
YBL075C	YBL075C	YER103W	SSA3	SSA4	1			n4	0.807235	3	1	1	2	2	2	2	1	1	1	2	2	1	1	2	1	1	1	1	1	1	1	1
YDR439W	YDR439W				0			-	0.53869		0	0	1	1	1	1	1	1	1	1	1	1	1	1	1	1	1	1	1	1	1	1
YDR440W	YDR440W				0			-	0.545666		0	1	1	1	1	1	1	1	1	1	1	2	1	1	1	1	1	1	1	1	1	1
YDR441C	YDR441C	YML022W			0			n4	0.66844		0	1	2	2	2	2	2	1	2	1	1	1	1	1	1	1	1	1	1	1	1	1
YDR443C	YDR443C				0			-	0.571639		0	0	1	1	1	1	1	1	1	1	1	1	1	1	1	1	1	1	1	1	1	1
YDR444W	YDR444W				0			-	0.559207		0	0	1	1	1	1	1	1	1	1	1	1	1	1	1	1	1	1	1	1	1	1
YDR446W	YDR446W				0			-	0.520833		0	0	1	1	1	1	1	1	1	1	1	1	1	1	1	1	1	1	1	1	1	1
YDR447C	YDR447C	YML024W			0			n8	0.868613		1	1	2	2	2	2	1	1	2	2	2	1	2	1	1	1	1	1	1	1	1	1
YDR448W	YDR448W				0			-	0.704893		0	0	1	1	1	1	1	1	1	1	1	1	1	1	1	1	1	1	1	1	1	1
YDR449C	YDR449C				0			-	0.632653		0	0	1	1	1	1	1	1	1	1	1	1	1	1	1	1	1	1	1	1	1	1
YDR450W	YDR450W	YML026C			0			-	0.888889		1	1	2	2	2	2	1	2	2	2	2	1	2	1	1	1	1	1	1	1	1	1
YBL074C	YBL074C				0			-	0.567073		0	0	1	1	1	1	1	1	1	1	1	1	1	1	1	1	1	1	1	1	1	1
YDR451C	YDR451C	YML027W			0			n4	0.54963		1	1	2	2	2	2	1	1	2	1	1	2	2	2	1	1	1	1	1	1	1	1
YDR452W	YDR452W				0			-	0.586189		0	0	1	1	1	1	1	1	1	1	1	1	1	0	1	1	1	1	0	1	1	1
YDR453C	YDR453C	YML028W			0			-	0.830795		1	1	2	2	2	2	2	2	1	2	2	1	1	2	1	1	1	1	1	1	1	1
YDR454C	YDR454C				0			-	0.671986		0	0	1	1	1	1	1	1	1	1	1	1	1	1	1	1	1	1	1	1	1	1
YDR456W	YDR456W				0			-	0.702439		0	0	1	1	1	1	1	1	1	1	1	1	1	1	1	1	1	1	1	1	1	1
YDR457W	YDR457W				0			-	0.605818		0	0	1	1	1	1	1	1	1	1	1	1	1	1	1	1	1	1	1	1	1	1
YDR458C	YDR458C	YML034W			0			-	0.565801		1	1	2	2	2	2	2	2	2	2	2	2	2	2	1	1	1	1	1	1	1	1
YDR459C	YDR459C				0			-	0.558095		0	0	1	1	1	1	1	1	1	1	1	1	0	1	1	1	1	1	1	1	1	1
YDR460W	YDR460W				0			-	0.685535		0	0	1	1	1	1	1	1	1	1	1	1	1	1	1	1	1	1	1	1	1	1
YDR462W	YDR462W				0			-	0.63964		0	0	1	1	1	1	1	1	1	1	1	1	1	1	1	1	1	1	1	1	1	1
YDR463W	YDR463W	YHR006W			0			-	0.565193		0	1	2	2	2	2	2	2	2	2	2	1	1	1	1	1	1	1	1	1	1	1
YDR464W	YDR464W				0			-	0.545387		0	0	1	1	1	1	1	1	1	1	1	1	1	1	1	1	1	1	1	1	1	1
YDR465C	YDR465C				0			-	0.629085		0	0	1	1	1	1	1	1	1	1	1	1	1	1	1	1	1	1	1	1	1	1
YDR466W	YDR466W				0			-	0.610082		0	0	1	1	1	1	1	1	1	1	1	1	1	1	1	1	1	1	1	1	1	1
YDR468C	YDR468C		TLG1		1	SNARE		-	0.60274	23	0	0	1	1	1	1	1	1	1	1	1	1	1	1	1	1	1	1	1	1	1	1
YDR469W	YDR469W				0			-	0.562691		0	0	1	1	1	1	1	1	1	1	1	1	1	1	1	1	1	1	1	1	1	1
KAFR0G00420					0			-	-		0	0	0	0	0	0	0	1	0	0	1	0	1	1	1	1	0	0	0	1	0	0
YDR470C	YDR470C				0			-	0.575954		0	0	1	1	1	1	1	1	1	1	1	1	1	1	1	1	1	1	1	1	1	1
YDR471W	YDR471W	YHR010W			0			-	0.849148		0	1	2	2	2	2	1	1	1	2	2	1	1	1	1	1	1	1	1	1	1	1
YDR472W	YDR472W		TRS31		1	Tether	TRAPP	-	0.607287	18	0	0	1	1	1	1	1	1	1	1	1	1	1	1	1	1	1	1	1	1	1	1
YBL072C	YBL072C	YER102W			0			-	0.838284		1	1	2	2	2	2	1	2	2	2	2	1	1	2	1	1	1	1	1	1	1	1
YDR473C	YDR473C				0			-	0.561905		0	0	1	1	1	1	1	1	1	1	1	1	1	1	1	1	1	1	1	1	1	1
YDR475C	YDR475C	YOR019W			0			n4	0.520399		1	1	2	2	2	2	2	2	2	2	2	1	2	2	1	1	1	1	1	1	1	1
YDR476C	YDR476C				0			-	0.54893		0	0	1	1	1	1	1	1	1	1	1	1	1	1	1	1	1	1	1	1	1	1
YDR477W	YDR477W				0			-	0.699834		0	1	1	1	1	1	1	1	1	1	1	1	2	2	1	1	1	1	1	1	1	1
YDR478W	YDR478W				0			-	0.544803		0	0	1	1	1	1	1	1	1	1	1	1	1	1	1	1	1	1	1	1	1	1
YDR479C	YDR479C				0			-	0.564639		0	0	1	1	1	1	1	1	1	1	1	1	1	1	1	1	1	1	1	1	1	1
YDR480W	YDR480W	YPL049C			0			-	0.549598		0	1	2	2	2	2	1	2	1	1	1	1	1	1	1	1	1	1	1	1	1	1
YDR481C	YDR481C				0			-	0.632035		0	0	1	1	1	1	1	1	1	1	1	1	1	1	1	1	1	1	1	1	1	1
YDR482C	YDR482C				0			-	0.542005		0	0	1	1	1	1	1	1	1	1	1	1	1	0	1	1	1	1	1	1	1	1
YDR483W	YDR483W	YPL053C			0			n4	0.610592		1	1	2	2	2	2	2	2	1	2	2	2	2	2	1	1	1	1	1	1	1	1
YBL071W-A	YBL071W-A				0			-	0.702811		0	0	1	1	1	1	1	1	1	1	1	1	1	1	1	1	1	1	1	1	1	1
YDR484W	YDR484W		VPS52		1	Tether	GARP	-	0.568067	4	0	0	1	1	1	1	1	1	1	1	1	1	1	1	1	1	1	1	1	1	1	1
YDR485C	YDR485C				0			-	0.571766		0	0	1	1	1	1	1	1	1	1	1	1	1	1	1	1	1	1	1	1	1	1
YDR486C	YDR486C		VPS60		1			-	0.660741	5	0	0	1	1	1	1	1	1	1	1	1	1	1	1	1	1	1	1	1	1	1	1
YDR487C	YDR487C				0			-	0.68254		0	1	1	1	1	1	1	2	1	1	1	1	1	1	1	1	1	1	1	1	1	1
YDR488C	YDR488C				0			-	0.519676		0	0	1	1	1	1	1	1	1	1	1	1	1	0	1	1	1	1	1	1	1	1
YDR489W	YDR489W				0			-	0.591696		0	0	1	1	1	1	1	1	1	1	1	1	1	1	1	1	1	1	1	1	1	1
YDR490C	YDR490C	YOL100W	PKH1	PKH2	1			-	0.606911	4	1	1	2	2	2	2	2	1	1	1	1	2	1	1	1	1	1	1	1	1	1	1
YDR492W	YDR492W	YOL101C			0			n4	0.611814		1	1	2	2	2	2	2	2	2	2	2	2	1	1	1	1	1	1	1	1	1	1
YDR493W	YDR493W				0			-	0.678161		0	0	1	1	1	1	1	1	1	1	1	1	1	1	1	1	1	1	0	1	1	1
YDR494W	YDR494W				0			-	0.553781		0	0	1	1	1	1	1	1	1	1	1	1	1	1	1	1	1	1	1	1	1	1
YAL055W	YAL055W				0			-	0.524416		0	0	1	1	1	1	1	1	1	1	1	1	1	1	1	1	1	1	1	1	1	1
YDR495C	YDR495C		VPS3		1	Tether	CORVET	-	0.538373	7	0	0	1	1	1	1	1	1	1	1	1	1	1	1	1	1	1	1	1	1	1	1
YDR496C	YDR496C				0			-	0.655051		0	0	1	1	1	1	1	1	1	1	1	1	1	1	1	1	1	1	1	1	1	1
YDR497C	YDR497C	YOL103W			0			n4	0.661988		0	1	2	2	2	2	1	1	1	2	1	1	1	1	1	1	1	1	0	1	1	1
YDR498C	YDR498C		SEC20		1	SNARE		-	0.541787	26	0	0	1	1	1	1	1	1	1	1	1	1	1	1	1	1	1	1	1	1	1	1
YDR499W	YDR499W				0			-	0.53985		0	0	1	1	1	1	1	1	1	1	1	1	1	1	1	1	1	1	1	1	1	1
YDR500C	YDR500C	YLR185W			0			n0	0.805243		0	1	2	2	2	2	1	1	2	2	2	1	1	1	1	1	1	1	1	1	1	1
YDR501W	YDR501W	YLR183C			0			n3	0.576972		0	1	2	2	2	2	1	2	2	2	2	1	1	1	1	1	1	1	1	1	1	1
YDR502C	YDR502C	YLR180W			0			-	0.803307		0	1	2	2	2	2	2	1	1	2	1	1	1	1	1	1	1	1	1	1	1	1
YMR222C	YMR222C				0			-	0.614916		1	1	1	1	1	1	1	1	2	1	1	2	1	1	1	1	1	0	0	0	0	0
YDR503C	YDR503C				0			-	0.541379		0	0	1	1	1	1	1	1	0	1	1	1	1	1	1	0	1	1	1	1	1	1
YDR505C	YDR505C	YLR177W			0			n5	0.580941		1	1	2	2	2	2	2	2	2	2	1	2	1	1	1	1	1	1	1	1	1	1
YBL069W	YBL069W	YER101C			0			n4	0.54934		0	1	2	2	2	2	1	2	2	1	1	1	1	1	1	1	1	1	1	1	1	1
YDR506C	YDR506C				0			-	0.559543		0	0	1	1	1	1	1	1	1	0	0	0	1	1	1	1	1	0	1	0	1	1
YDR510W	YDR510W				0			-	0.755319		0	0	1	1	1	1	1	1	1	1	1	1	1	1	1	1	1	1	1	1	1	0
YDR511W	YDR511W				0			-	0.651282		0	0	1	1	1	1	1	1	1	1	1	1	1	1	1	1	1	1	1	1	1	1
YDR512C	YDR512C				0			-	0.647287		0	0	1	0	1	1	1	1	1	1	1	1	1	1	1	1	1	1	1	1	1	1
YDR517W	YDR517W		GRH1		1	Tether	Coiled coil	-	0.596354	6	0	0	1	1	1	1	1	1	1	1	1	1	1	1	1	1	1	1	1	1	1	1
YDR519W	YDR519W				0			-	0.574627		0	0	1	1	1	1	1	1	1	1	1	0	1	1	1	1	1	0	0	1	1	1
YDR520C	YDR520C				0			-	0.629513		0	0	1	1	1	1	1	1	1	1	1	1	1	1	1	0	1	1	1	1	1	1
YDR523C	YDR523C				0			-	0.547316		0	0	1	1	1	1	1	1	1	1	1	1	1	1	1	1	1	1	1	1	1	1
YDR524C	YDR524C		AGE1		1	GAP/GEF/GDI	Arf-GAP	-	-	0	0	0	1	1	1	1	1	1	1	1	1	1	0	0	1	1	0	1	1	1	1	1
YDR525W-A	YDR525W-A		SNA2		1			-	0.574074	0	0	0	1	1	1	1	1	1	1	1	1	1	1	1	1	1	1	1	0	1	1	1
YHR199C-A	YHR199C-A				0			-	0.559322		0	0	1	1	1	1	0	0	0	0	0	0	1	0	1	0	1	0	0	1	1	1
YBL068W	YBL068W	YER099C			0			n3	0.72		0	1	2	2	2	2	1	2	1	1	1	1	1	1	1	1	1	1	1	1	1	1
YDR527W	YDR527W				0			-	0.607089		0	0	1	1	1	1	1	1	1	1	1	1	1	1	1	1	1	1	1	1	1	1
YDR529C	YDR529C				0			-	0.736979		0	0	1	1	1	1	1	1	1	1	1	1	1	1	1	1	1	1	1	1	1	1
YDR531W	YDR531W				0			-	0.649267		0	0	1	1	1	1	1	1	1	1	1	1	1	1	1	1	1	1	1	1	1	1
YDR532C	YDR532C				0			-	0.528409		0	0	1	1	1	1	1	1	1	1	1	1	1	1	1	1	1	1	0	1	1	1
YDR536W	YDR536W				0			-	0.665525		0	0	1	1	1	1	0	0	0	0	0	0	0	0	1	1	1	1	1	1	1	1
YBL067C	YBL067C	YER098W			0			n4	0.608405		1	1	2	2	2	2	2	2	2	2	2	1	2	2	1	1	1	1	1	1	1	1
YBL066C	YBL066C				0			-	0.624405		0	0	1	1	1	1	1	1	1	1	1	1	1	1	1	1	1	1	1	1	1	1
TPHA0E02970					0			-	-		0	0	0	0	0	0	0	0	0	0	0	0	1	0	0	1	0	0	0	1	0	0
YEL025C	YEL025C				0			-	-		0	0	1	1	1	1	1	1	1	1	1	0	1	1	1	1	0	0	0	1	0	0
YEL064C	YEL064C				0			-	0.614449		0	0	1	1	1	1	0	0	1	1	1	0	0	0	1	1	1	1	1	1	1	1
YKL065W-A	YKL065W-A				0			-	0.582222		0	0	1	1	1	1	0	0	1	1	0	0	1	1	1	1	1	1	0	0	0	0
YBL064C	YBL064C				0			-	0.736		0	0	1	1	1	1	1	0	0	1	1	0	0	0	1	1	1	1	1	1	1	1
YEL062W	YEL062W				0			-	0.590015		0	0	1	1	1	1	1	1	1	1	1	1	1	1	1	1	1	1	1	1	1	1
YEL060C	YEL060C	YOR003W			0			n0	0.653916		1	1	2	2	2	2	2	2	1	2	2	1	1	2	1	1	1	1	1	1	1	1
YEL059C-A	YEL059C-A				0			-	0.537037		0	0	1	1	1	1	0	1	1	1	0	1	1	1	1	1	1	1	1	1	1	1
YEL058W	YEL058W				0			-	0.595941		0	0	1	1	1	1	1	1	1	1	1	1	1	1	1	1	1	1	1	1	1	1
YEL056W	YEL056W				0			-	0.624365		0	0	1	1	1	1	1	1	1	1	1	1	1	1	1	1	1	1	1	1	1	1
YEL055C	YEL055C				0			-	0.584068		0	0	1	1	1	1	1	1	1	1	1	1	1	1	1	1	1	1	1	1	1	1
YEL053C	YEL053C				0			-	0.553833		0	0	1	1	1	1	1	1	1	1	1	1	1	1	1	1	1	1	1	1	1	1
YLR146W-A	YLR146W-A				0			-	0.588745		0	0	1	1	1	1	1	1	1	1	1	0	1	1	1	1	1	1	0	1	1	1
YEL052W	YEL052W				0			-	0.668703		0	0	1	1	1	1	1	1	1	1	1	1	1	1	1	1	1	1	1	1	1	1
YEL051W	YEL051W				0			-	0.742092		0	0	1	1	1	1	1	1	1	1	1	1	1	1	1	1	1	1	1	1	1	1
YBL063W	YBL063W				0			-	-		0	0	1	1	1	1	0	1	0	1	1	1	1	0	1	1	0	1	1	1	0	0
YEL050C	YEL050C				0			-	0.745866		0	0	1	1	1	1	1	1	1	1	1	1	1	1	1	1	1	1	1	1	1	1
YEL048C	YEL048C		TCA17		1	Tether	TRAPP	-	0.593674	10	0	0	1	1	1	1	1	1	1	1	1	1	1	1	1	1	1	1	1	1	1	1
YDR374W-A	YDR374W-A				0			-	0.563063		0	0	1	1	1	1	1	0	0	1	1	0	1	0	1	1	1	1	0	1	1	1
CAGL0H01749g					0			-	-		0	0	0	0	0	0	1	1	1	1	1	1	1	1	1	1	0	0	1	1	0	0
YEL047C	YEL047C	YJR051W			0			n5	0.607923		1	1	2	2	2	2	2	2	2	2	2	2	2	2	1	1	1	1	1	1	1	1
YEL046C	YEL046C				0			-	0.731791		0	0	1	1	1	1	1	1	1	1	1	1	1	1	1	1	1	1	1	1	1	1
YEL044W	YEL044W				0			-	0.640476		0	0	1	1	1	1	1	1	1	1	1	1	1	1	1	1	1	1	1	1	1	1
YEL043W	YEL043W		GTA1		1			-	0.556594	0	0	0	1	1	1	1	1	1	1	1	1	1	1	1	1	1	1	1	1	1	1	1
YEL042W	YEL042W				0			-	0.674315		0	1	1	1	1	1	1	1	1	1	1	2	2	2	1	1	1	1	1	1	1	1
YEL041W	YEL041W	YJR049C			0			n5	0.601533		1	1	2	2	2	2	2	2	2	2	2	2	2	2	1	1	1	1	1	1	1	1
Kpol_YGOB_11176					0			-	-		0	0	0	0	0	0	0	0	0	0	0	0	0	1	1	1	0	0	0	1	0	0
YEL040W	YEL040W				0			-	0.618123		0	0	1	1	1	1	1	1	1	1	1	1	1	1	1	1	1	0	0	1	1	1
YBL061C	YBL061C	YER096W			0			n3	0.587977		1	1	2	2	2	2	1	1	1	1	1	1	2	2	1	1	1	1	1	1	1	1
YEL039C	YEL039C	YJR048W			0			n5	0.867868		0	1	2	2	2	2	1	1	2	2	2	1	1	1	1	1	1	1	1	1	1	1
YEL038W	YEL038W				0			-	0.60961		0	0	1	1	1	1	1	1	1	1	1	1	1	1	1	1	1	1	1	1	1	1
YEL037C	YEL037C				0			-	0.600694		0	1	1	1	1	1	1	2	1	1	1	1	1	1	1	1	1	1	1	1	1	1
YEL036C	YEL036C				0			-	0.696231		0	1	1	1	1	1	1	1	1	1	2	1	1	1	1	1	1	1	1	1	1	1
YEL034W	YEL034W	YJR047C			0			n5	0.839662		1	1	2	2	2	2	2	2	2	2	2	1	2	1	1	1	1	1	1	1	1	1
YEL032W	YEL032W				0			-	0.656295		0	0	1	1	1	1	1	1	1	1	1	1	1	1	1	1	1	1	1	1	1	1
YEL031W	YEL031W				0			-	0.699531		0	0	1	1	1	1	1	1	1	1	1	1	1	1	1	1	1	1	1	1	1	1
YEL030W	YEL030W	YJR045C			0			n5	0.831776		1	1	2	2	2	2	2	1	1	1	1	1	1	2	1	1	1	1	1	1	1	1
YEL029C	YEL029C				0			-	0.610206		0	0	1	1	1	1	1	1	1	1	1	1	1	1	1	1	1	1	0	1	1	1
YBL060W	YBL060W				0			-	0.532249		0	0	1	1	1	1	0	1	1	1	1	1	1	1	1	1	1	1	1	1	1	1
YEL027W	YEL027W		VMA3		1			-	0.826087	0	1	1	1	1	1	1	1	2	2	1	1	1	2	2	1	1	1	1	1	1	1	1
YEL026W	YEL026W				0			-	0.858268		0	0	1	1	1	1	1	1	1	1	1	1	1	1	1	1	1	1	1	1	1	1
TPHA0G03430					0			-	0.595122		0	0	0	0	0	0	0	0	0	0	0	0	1	1	1	1	1	0	0	1	0	0
YEL024W	YEL024W				0			-	0.803738		0	0	1	1	1	1	1	1	1	1	1	1	1	1	1	1	1	1	1	1	1	1
YEL023C	YEL023C				0			-	0.567901		0	0	1	1	1	1	1	1	1	1	1	1	1	1	1	1	1	1	1	1	1	1
YEL022W	YEL022W	YJR031C	GEA2	GEA1	1	GAP/GEF/GDI	Arf-GEF	n5	0.628963	19	1	1	2	2	2	2	2	1	2	2	2	2	2	2	1	1	1	1	1	1	1	1
YEL021W	YEL021W				0			-	0.715539		0	0	1	1	1	1	1	1	1	1	1	1	1	1	1	1	1	1	1	1	1	1
YEL020W-A	YEL020W-A				0			-	0.738636		0	0	1	1	1	1	1	1	1	1	1	1	1	1	1	1	1	1	1	1	1	1
YEL020C	YEL020C				0			-	-		0	0	1	1	1	1	1	1	1	1	1	1	1	1	1	1	0	1	1	1	1	1
YEL019C	YEL019C				0			-	0.538251		0	0	1	1	1	1	1	1	1	1	1	1	1	1	1	1	1	1	1	1	1	1
YBL059C-A	YBL059C-A				0			-	0.673139		0	0	1	1	1	1	1	1	1	1	1	1	1	1	1	1	1	1	1	1	1	1
YEL018W	YEL018W				0			-	0.54955		0	0	1	1	1	1	1	1	1	1	1	1	1	1	1	1	1	1	1	1	1	1
YOL047C	YOL047C				0			-	-		0	0	1	1	1	1	1	0	0	1	0	1	1	1	1	1	0	0	0	1	1	0
YEL017W	YEL017W				0			-	-		0	0	1	1	1	1	1	1	1	1	1	1	1	1	0	1	1	1	1	1	1	1
YEL015W	YEL015W				0			-	0.522388		0	0	1	1	1	1	1	1	1	1	1	1	1	1	1	1	1	1	1	1	1	1
YEL013W	YEL013W				0			-	0.702528		0	0	1	1	1	1	1	1	1	1	1	1	1	1	1	1	1	1	1	1	1	1
YEL012W	YEL012W				0			-	0.71757		0	0	1	1	1	1	1	1	1	1	1	1	1	1	1	1	1	1	1	1	1	1
YEL011W	YEL011W				0			-	0.698727		0	0	1	1	1	1	1	1	1	1	1	0	1	1	1	1	1	1	1	1	1	1
YEL009C	YEL009C				0			-	0.610853		0	0	1	1	1	1	1	1	1	1	1	1	1	1	1	1	1	1	1	1	1	1
YEL007W	YEL007W				0			-	0.494276		1	1	1	1	1	1	2	2	1	2	2	2	2	1	1	1	1	1	1	1	1	1
YEL006W	YEL006W	YIL006W			0			n4	0.621341		0	1	2	2	2	2	1	1	1	1	1	1	1	1	1	1	1	1	1	1	1	1
YEL005C	YEL005C				0			-	0.525253		0	0	1	1	1	1	1	1	1	1	1	1	1	1	1	1	1	1	1	1	1	1
YAL054C	YAL054C				0			-	0.713277		0	0	1	1	1	1	1	1	1	1	1	1	1	1	1	1	1	1	1	1	0	0
YBL059W	YBL059W	YER093C-A			0			n5	0.584475		1	1	2	2	2	2	2	2	2	2	2	1	2	2	1	1	1	1	0	1	1	1
YEL004W	YEL004W				0			-	-		0	0	1	1	1	1	0	0	1	0	0	0	0	0	0	1	1	0	0	1	1	0
YEL003W	YEL003W				0			-	0.684524		0	0	1	1	1	1	1	1	1	1	1	1	1	1	1	1	1	1	1	1	1	1
YEL002C	YEL002C				0			-	0.594679		0	1	1	1	1	1	1	1	1	1	1	1	1	2	1	1	1	1	1	1	1	1
YEL001C	YEL001C				0			-	0.531381		0	0	1	1	1	1	1	1	1	1	1	1	1	1	1	1	1	1	0	1	1	1
YER002W	YER002W				0			-	0.649645		0	0	1	1	1	1	1	1	1	1	1	1	1	1	1	1	1	1	1	1	1	1
YER003C	YER003C				0			-	0.700078		0	0	1	1	1	1	1	1	1	1	1	1	1	1	1	1	1	1	1	1	1	1
YER004W	YER004W				0			-	0.601481		0	1	1	1	1	1	1	1	0	1	1	2	1	1	1	1	1	1	1	1	1	1
YER005W	YER005W				0			-	0.610423		0	0	1	1	1	1	1	1	1	1	1	1	1	1	1	1	1	1	1	1	1	1
YER006W	YER006W				0			-	0.697856		0	1	1	1	1	1	1	1	1	1	1	1	2	2	1	1	1	1	1	1	1	1
YBL058W	YBL058W				0			-	0.635079		0	0	1	1	1	1	1	1	1	1	1	1	1	1	1	1	1	1	1	1	1	1
YER007W	YER007W				0			-	0.511156		0	0	1	1	1	1	1	1	1	1	1	1	1	1	1	1	1	1	1	1	1	1
YER007C-A	YER007C-A				0			-	0.717949		0	0	1	1	1	1	1	1	1	1	1	1	1	1	1	1	1	1	1	1	1	1
YER008C	YER008C		SEC3		1	Tether	Exocyst	-	0.565885	9	0	1	1	1	1	1	1	1	1	1	1	2	1	1	1	1	1	1	1	1	1	1
YER009W	YER009W				0			-	0.772487		0	0	1	1	1	1	1	1	1	1	1	1	1	1	1	1	1	1	1	1	1	1
YER010C	YER010C				0			-	0.615819		0	0	1	1	1	1	1	1	1	1	1	1	0	0	1	1	1	1	1	1	1	1
YER012W	YER012W				0			-	0.69898		0	0	1	1	1	1	1	1	1	1	1	1	1	1	1	1	1	1	1	1	1	1
YER013W	YER013W				0			-	0.625906		0	0	1	1	1	1	1	1	1	1	1	1	1	1	1	1	1	1	1	1	1	1
YKL201C	YKL201C	YJR061W			0			n6	0.556741		1	1	2	2	2	2	2	2	1	2	2	2	2	2	1	0	1	0	1	1	1	1
YER014W	YER014W				0			-	0.564246		0	1	1	1	1	1	1	1	1	1	1	2	1	1	1	1	1	1	1	1	1	1
YBL057C	YBL057C				0			-	0.674528		0	0	1	1	1	1	1	1	1	1	1	1	1	1	1	1	1	1	1	1	1	1
YER015W	YER015W				0			-	0.576165		0	0	1	1	1	1	1	1	1	1	1	1	1	1	1	1	1	1	1	1	1	1
YER016W	YER016W				0			-	0.624549		0	0	1	1	1	1	1	1	1	1	1	1	1	1	1	1	1	1	1	1	1	1
YMR089C	YMR089C				0			-	0.665463		0	0	1	1	1	1	1	1	1	1	1	1	1	1	1	1	1	1	1	1	1	1
YER018C	YER018C				0			-	0.495614		0	0	1	1	1	1	1	1	1	1	1	1	1	1	1	1	1	1	1	1	1	1
YER019W	YER019W				0			-	0.617886		0	0	1	1	1	1	1	1	1	1	1	1	1	1	1	1	1	1	1	1	1	1
YER019C-A	YER019C-A	YER087C-B			0			-	0.741573		1	1	2	2	2	2	2	1	1	2	2	2	2	2	1	1	1	1	1	1	1	1
YER020W	YER020W				0			-	0.66267		0	0	1	1	1	1	1	1	1	1	1	1	1	1	1	1	1	1	1	1	1	1
YER021W	YER021W				0			-	0.613966		0	0	1	1	1	1	1	1	1	1	1	1	1	1	1	1	1	1	1	1	1	1
YHR126C	YHR126C				0			-	0.737003		0	1	1	1	1	1	0	1	0	0	1	0	0	2	1	0	1	1	1	1	1	1
YER022W	YER022W				0			-	0.580662		0	0	1	1	1	1	1	1	1	1	1	1	1	1	1	1	1	1	1	1	1	1
YER023W	YER023W				0			-	0.604895		0	0	1	1	1	1	1	1	1	1	1	1	1	1	1	1	1	1	1	1	1	1
YBL056W	YBL056W	YER089C			0			n4	0.660592		1	1	2	2	2	2	2	2	2	2	2	1	2	2	1	1	1	1	1	1	1	1
YER024W	YER024W				0			-	0.591609		0	0	1	1	1	1	1	1	1	1	1	1	1	1	1	1	1	1	1	1	0	0
YER025W	YER025W				0			-	0.797185		0	1	1	1	1	1	1	1	1	1	1	1	1	2	1	1	1	1	1	1	1	1
YER026C	YER026C				0			-	0.652121		1	1	1	1	1	1	1	1	2	2	2	2	1	1	1	1	1	1	1	1	1	1
YER027C	YER027C	YGL208W			0			-	0.682904		0	1	2	2	2	2	2	2	2	2	2	1	1	1	1	1	1	1	1	1	1	1
YER028C	YER028C	YGL209W			0			-	0.602713		1	1	2	2	2	2	2	2	2	2	2	2	2	2	1	1	1	0	0	1	1	1
YER029C	YER029C				0			-	0.602222		0	0	1	1	1	1	1	1	1	1	1	1	1	1	1	1	1	1	1	1	1	1
YER030W	YER030W				0			-	0.604938		0	0	1	1	1	1	1	1	1	1	1	1	1	1	1	1	1	1	1	1	1	1
YER031C	YER031C	YGL210W	YPT31	YPT32	1	Arf/Rab	Rab	-	0.726027	11	0	1	2	2	2	2	2	1	1	1	1	1	1	1	1	1	1	1	1	1	1	1
YER032W	YER032W				0			-	0.576713		0	0	1	1	1	1	1	1	1	1	1	1	1	1	1	1	1	1	1	1	1	1
YER033C	YER033C				0			-	0.560292		0	0	1	1	1	1	1	1	1	1	1	1	1	1	1	1	1	1	0	1	1	1
Scer_YGOB_Anc_7.495	Scer_YGOB_Anc_7.495				0			-	0.57265		0	0	1	1	1	1	1	1	1	1	1	1	1	1	1	1	1	1	0	1	1	1
YBL055C	YBL055C				0			-	0.570922		0	0	1	1	1	1	1	1	1	1	1	1	1	1	1	1	1	1	1	1	1	1
YER034W	YER034W				0			-	0.573477		0	0	1	1	1	1	1	1	1	1	1	1	1	1	1	1	1	1	1	1	1	1
YER035W	YER035W	YGL222C			0			-	0.543699		1	1	2	2	2	2	1	1	1	2	2	1	2	2	1	1	1	1	1	1	1	1
YER036C	YER036C				0			-	0.790022		0	0	1	1	1	1	1	1	1	1	1	1	1	1	1	1	1	1	1	1	1	1
YER037W	YER037W	YGL224C			0			n4	0.602381		1	1	2	2	2	2	2	2	2	2	1	2	2	2	1	1	1	1	1	1	1	1
YER038C	YER038C				0			-	0.52962		0	0	1	1	1	1	1	1	1	1	1	1	1	1	1	1	1	1	1	1	1	1
YER039C	YER039C	YGL225W			0			n3	0.72004		1	1	2	2	2	2	1	1	1	2	2	1	2	2	1	1	1	1	1	1	1	1
TPHA0D01690					0			-	-		0	0	0	0	0	0	0	0	0	0	0	0	1	1	1	1	0	0	0	1	0	0
YER040W	YER040W				0			-	0.551577		0	1	1	1	1	1	1	1	1	1	1	2	1	1	1	1	1	1	1	1	1	1
YER041W	YER041W				0			-	0.545246		0	1	1	1	1	1	1	1	1	1	1	1	1	2	1	1	1	1	1	1	1	1
KNAG0E00820					0			-	-		0	0	0	0	0	0	0	0	1	1	1	0	0	0	0	1	0	0	0	1	0	0
YER042W	YER042W				0			-	0.672072		0	0	1	1	1	1	1	1	1	1	1	1	1	1	1	1	1	1	1	1	1	1
YBL054W	YBL054W	YER088C			0			-	0.530822		1	1	2	2	2	2	2	2	2	2	2	2	1	1	1	1	1	1	1	1	1	1
YER043C	YER043C				0			-	0.84		0	0	1	1	1	1	1	1	1	1	1	1	1	1	1	1	1	1	1	1	1	1
YER044C	YER044C				0			-	0.662192		0	0	1	1	1	1	1	1	1	1	1	1	1	1	1	1	1	1	1	1	1	1
YER044C-A	YER044C-A				0			-	0.485816		0	0	1	1	1	1	1	1	1	1	1	1	1	1	1	1	1	1	1	1	1	1
YER045C	YER045C	YIL036W			0			-	0.614837		1	1	2	2	2	2	1	2	2	2	2	2	1	2	1	1	1	1	1	1	1	1
YER046W	YER046W				0			-	0.598706		0	0	1	1	1	1	0	1	1	1	1	1	1	1	1	1	1	1	1	1	1	1
YER047C	YER047C				0			-	0.633333		0	0	1	1	1	1	1	1	1	0	1	1	1	1	1	1	1	1	0	1	1	1
YER048C	YER048C				0			-	0.583124		1	1	1	1	1	1	2	2	2	1	1	2	1	1	1	1	1	1	1	1	1	1
YER048W-A	YER048W-A				0			-	0.619565		0	0	1	1	1	1	1	1	1	1	1	1	1	1	1	1	1	1	1	1	1	1
YER049W	YER049W				0			-	0.641708		0	0	1	1	1	1	1	1	1	1	1	1	1	1	1	1	1	1	1	1	1	1
YER050C	YER050C				0			-	0.641026		0	0	1	1	1	1	1	1	1	1	1	1	1	1	1	1	1	1	1	1	1	1
YER051W	YER051W				0			-	0.610526		0	0	1	1	1	1	1	0	0	0	0	0	1	1	1	1	1	1	1	1	1	1
YER052C	YER052C				0			-	0.699741		0	0	1	1	1	1	1	1	1	1	1	1	1	1	1	1	1	1	1	1	1	1
YER053C	YER053C				0			-	-		0	0	1	1	1	1	0	1	1	1	1	1	1	1	1	1	0	0	0	1	1	1
YER053C-A	YER053C-A				0			-	0.54386		0	1	1	1	1	1	1	2	1	1	1	1	1	0	1	1	1	0	0	1	1	1
YER054C	YER054C	YIL045W			0			n4	0.560173		1	1	2	2	2	2	2	2	2	2	2	2	2	2	1	1	1	1	1	1	1	1
YER055C	YER055C				0			-	0.690157		0	0	1	1	1	1	1	1	1	1	1	0	1	1	1	1	1	1	1	1	1	1
YER056C	YER056C				0			-	0.652968		0	1	1	1	1	1	1	1	2	2	2	1	1	1	1	1	1	1	1	1	1	1
YER056C-A	YER056C-A	YIL052C			0			n4	0.730159		1	1	2	2	2	2	1	1	2	2	2	1	1	2	1	1	1	1	1	1	1	1
YER057C	YER057C	YIL051C			0			-	0.704492		1	1	2	2	2	2	1	2	2	2	2	2	2	2	1	1	1	1	0	1	1	1
YER058W	YER058W				0			-	0.61859		0	0	1	1	1	1	1	1	1	1	1	1	1	1	1	1	1	1	1	1	1	1
KNAG0G01090					0			-	0.531863		0	0	0	0	0	0	0	0	1	1	0	0	0	0	1	1	1	1	1	1	1	1
YBL052C	YBL052C				0			-	0.593452		0	0	1	1	1	1	1	1	1	1	1	1	1	1	1	1	1	1	1	1	1	1
YER059W	YER059W	YIL050W			0			n3	0.545156		0	1	2	2	2	2	1	2	2	2	2	1	1	1	1	1	1	1	1	1	1	1
YER061C	YER061C				0			-	0.556589		0	0	1	1	1	1	1	1	1	1	1	1	1	1	1	1	1	1	1	1	1	1
YER062C	YER062C	YIL053W			0			n3	0.754316		1	1	2	2	2	2	1	2	2	2	2	1	2	1	1	1	1	1	1	1	1	1
YER063W	YER063W				0			-	0.562602		0	0	1	1	1	1	1	1	1	1	1	1	1	1	1	0	1	1	1	0	1	1
YER064C	YER064C	YIL056W			0			n6	0.573003		0	1	2	2	2	2	2	2	2	2	2	1	1	1	1	1	1	1	1	1	1	1
YER065C	YER065C				0			-	0.666667		0	0	1	1	1	1	1	1	1	1	1	1	1	1	1	1	1	1	1	1	1	1
KAFR0H03690					0			-	-		0	0	0	0	0	0	0	1	1	0	1	0	0	1	1	1	0	0	1	1	1	1
YFL009W	YFL009W				0			-	0.609568		0	1	1	1	1	1	1	1	0	1	1	1	2	2	1	1	1	1	1	1	1	1
YER067W	YER067W	YIL057C			0			n3	0.644033		1	1	2	2	2	2	2	2	2	2	2	2	1	1	1	1	1	1	1	1	1	1
YER068W	YER068W				0			-	0.629565		0	0	1	1	1	1	1	1	1	1	1	1	1	1	1	1	1	1	1	1	1	1
YBL051C	YBL051C				0			-	0.615514		1	1	1	1	1	1	2	1	1	1	1	1	2	2	1	1	1	1	1	1	1	1
YER069W	YER069W				0			-	0.714508		0	1	1	1	1	1	1	1	1	1	1	2	1	2	1	1	1	1	1	1	1	1
YER070W	YER070W	YIL066C			0			n6	0.751522		1	1	2	2	2	2	1	2	2	2	2	2	2	2	1	1	1	1	1	1	1	1
YER071C	YER071C				0			-	0.501401		0	0	1	1	1	1	1	1	1	1	1	1	1	1	1	1	1	1	1	1	1	1
YER072W	YER072W				0			-	0.706349		0	0	1	1	1	1	1	1	1	1	1	1	1	1	1	1	1	1	1	1	1	1
YML053C	YML053C				0			-	-		0	0	1	1	1	1	1	1	1	1	0	1	1	1	1	1	0	0	0	1	1	1
YER073W	YER073W				0			-	0.781877		0	0	1	1	1	1	1	1	1	1	1	0	0	0	1	1	1	1	0	1	1	1
YER074W	YER074W	YIL069C			0			-	0.823529		0	1	2	2	2	2	1	2	2	2	1	1	1	1	1	1	1	1	1	1	1	1
YER074W-A	YER074W-A		YOS1		1			-	0.701961	0	0	0	1	1	1	1	1	1	1	1	1	1	1	1	1	1	1	1	1	1	1	1
YER075C	YER075C				0			-	0.584693		0	1	1	1	1	1	1	1	1	2	1	1	0	1	1	1	1	1	1	1	1	1
YER077C	YER077C				0			-	0.558628		0	0	1	1	1	1	1	1	1	1	1	1	1	1	1	1	1	1	1	1	1	1
YBL050W	YBL050W		SEC17		1			-	0.612059	25	0	0	1	1	1	1	1	1	1	1	1	1	1	1	1	1	1	1	1	1	1	0
YER078C	YER078C				0			-	0.652887		0	0	1	1	1	1	1	1	1	1	1	1	1	1	1	1	1	1	1	1	1	1
YER079W	YER079W				0			-	0.562771		0	1	1	1	1	1	1	1	1	2	1	0	0	1	1	1	1	1	1	1	1	1
YER080W	YER080W				0			-	0.656452		0	0	1	1	1	1	1	1	1	1	1	1	1	1	1	1	1	1	1	1	1	1
YER081W	YER081W	YIL074C			0			-	0.765248		1	1	2	2	2	2	1	2	2	2	2	1	1	2	1	1	1	1	1	1	1	1
YER082C	YER082C				0			-	0.688445		0	0	1	1	1	1	1	1	1	1	1	1	1	1	1	1	1	1	1	1	1	1
YER083C	YER083C		GET2		1			-	0.574282	2	0	0	1	1	1	1	1	1	1	1	1	1	1	1	1	1	1	1	1	1	1	1
YER086W	YER086W				0			-	0.723005		0	0	1	1	1	1	1	1	1	1	1	1	1	1	1	1	1	1	1	1	1	1
YER087W	YER087W				0			-	0.636364		0	0	1	1	1	1	1	1	1	1	1	1	1	1	1	1	1	1	1	1	1	1
YAL053W	YAL053W	YOR365C			0			n4	0.620155		0	1	2	2	2	2	1	2	1	1	1	1	1	1	1	1	1	1	0	1	1	1
YBL049W	YBL049W				0			-	0.605333		0	1	1	1	1	1	1	2	2	2	2	1	1	1	1	1	1	1	1	1	1	1
YER090W	YER090W				0			-	0.689109		0	0	1	1	1	1	1	1	1	1	1	1	1	1	1	1	1	1	1	1	1	1
YER091C	YER091C				0			-	0.769531		0	0	1	1	1	1	1	1	1	1	1	1	1	1	1	1	1	1	1	1	1	1
NCAS0A03120					0			-	-		0	0	0	0	0	0	0	0	0	1	0	0	0	0	1	0	0	0	0	0	1	1
YER092W	YER092W				0			-	0.57265		0	0	1	1	1	1	1	1	1	1	1	1	1	1	1	1	1	1	1	1	1	1
YER093C	YER093C				0			-	0.548395		0	0	1	1	1	1	1	1	1	1	1	1	1	1	1	1	1	1	1	1	1	1
YER094C	YER094C				0			-	0.762136		0	0	1	1	1	1	1	1	1	1	1	1	1	1	1	1	1	1	1	1	1	1
YER095W	YER095W				0			-	0.748649		0	0	1	1	1	1	1	1	1	1	1	1	1	1	1	1	1	1	1	1	1	1
YER100W	YER100W				0			-	0.628154		0	1	1	1	1	1	1	1	1	2	2	1	1	1	1	1	1	1	1	1	1	1
YER104W	YER104W				0			-	0.530572		0	0	1	1	1	1	1	1	1	1	1	1	1	1	1	1	1	1	1	1	1	1
YER106W	YER106W				0			-	0.534965		0	0	1	1	1	1	1	1	1	1	1	1	1	1	1	1	1	1	0	1	1	1
YER107C	YER107C				0			-	0.678737		0	1	1	1	1	1	1	1	1	1	1	1	2	2	1	1	1	1	1	1	1	1
YBL047C	YBL047C		EDE1		1			-	0.567941	5	1	1	1	1	1	1	1	2	2	1	1	1	2	2	1	1	1	1	1	1	1	1
YER109C	YER109C				0			-	0.665441		0	1	1	1	1	1	1	2	2	2	2	1	1	1	1	1	1	1	1	1	1	1
YER110C	YER110C				0			-	0.702873		0	0	1	1	1	1	1	1	1	1	1	1	1	1	1	1	1	1	1	1	1	1
YER111C	YER111C				0			-	0.573876		1	1	1	1	1	1	1	2	1	1	1	1	2	2	1	1	1	1	1	1	1	1
YER112W	YER112W				0			-	0.563218		0	0	1	1	1	1	1	1	1	1	1	1	1	1	1	1	1	1	1	1	1	1
YER113C	YER113C				0			-	0.563986		0	0	1	1	1	1	1	1	1	1	1	1	1	1	1	1	1	1	1	1	1	1
YER115C	YER115C				0			-	0.553377		0	0	1	1	1	1	1	1	0	1	0	1	0	1	1	1	1	1	1	1	1	1
YER116C	YER116C				0			-	0.601449		0	0	1	1	1	1	1	1	1	1	1	1	1	1	1	1	1	1	1	1	1	1
YER118C	YER118C				0			-	0.612663		0	0	1	1	1	1	1	1	1	1	1	1	1	1	1	1	1	1	1	1	1	1
YER122C	YER122C		GLO3		1	GAP/GEF/GDI	Arf-GAP	-	0.616874	18	1	1	1	1	1	1	1	2	1	1	1	2	1	1	1	1	1	1	1	1	1	1
YER123W	YER123W		YCK3		1			-	0.677918	0	0	0	1	1	1	1	1	1	1	1	1	1	1	1	1	1	1	1	1	1	1	1
YBL046W	YBL046W				0			-	0.545906		0	0	1	1	1	1	1	1	1	1	1	1	1	1	1	1	1	1	1	1	1	1
YER124C	YER124C				0			-	0.531842		0	0	1	1	1	1	1	1	1	1	1	0	1	1	1	1	1	1	1	1	1	1
YER125W	YER125W		RSP5		1			-	0.739837	8	0	0	1	1	1	1	1	1	1	1	1	1	1	1	1	1	1	1	1	1	1	1
YER126C	YER126C				0			-	0.768838		0	0	1	1	1	1	1	1	1	1	1	1	1	1	1	1	1	1	1	1	1	1
YER127W	YER127W				0			-	0.668824		0	0	1	1	1	1	1	1	1	1	1	1	1	1	1	1	1	1	1	1	1	1
YER128W	YER128W				0			-	0.580372		0	0	1	1	1	1	1	1	1	1	1	1	1	1	1	1	1	1	1	1	1	1
YGL230C	YGL230C				0			-	-		0	0	1	1	1	1	0	0	0	1	1	0	0	1	1	1	0	0	0	1	1	1
YER129W	YER129W	YGL179C			0			n3	0.584846		0	1	2	2	2	2	1	2	2	2	2	1	1	1	1	1	1	1	1	1	1	1
YER130C	YER130C				0			-	0.583158		0	1	1	1	1	1	2	2	2	2	2	1	1	1	1	1	1	1	1	1	1	1
YER131W	YER131W	YGL189C			0			n8	0.872222		0	1	2	2	2	2	1	1	1	1	1	1	1	1	1	1	1	1	1	1	1	1
YER132C	YER132C	YGL197W			0			n4	0.560902		1	1	2	2	2	2	2	2	2	2	2	2	2	2	1	1	1	1	1	1	1	1
YER133W	YER133W				0			-	0.80235		0	0	1	1	1	1	1	1	1	1	1	1	1	1	1	1	1	1	1	1	1	1
YBL045C	YBL045C				0			-	0.683109		0	0	1	1	1	1	1	1	1	1	1	1	1	1	1	1	1	1	1	1	1	1
YER134C	YER134C				0			-	0.612963		0	0	1	1	1	1	1	1	1	1	1	1	1	1	1	1	1	1	1	1	1	1
YDR119W-A	YDR119W-A				0			-	0.529915		0	1	1	1	1	1	1	2	1	1	1	1	1	1	1	1	1	0	1	1	1	1
YER136W	YER136W		GDI1		1	GAP/GEF/GDI	Rab-GDI	-	0.715994	10	0	1	1	1	1	1	1	1	1	1	1	1	2	2	1	1	1	1	1	1	1	1
YER137C	YER137C				0			-	0.582656		0	0	1	1	1	1	1	1	1	1	1	1	1	1	1	1	1	1	1	1	1	1
NCAS0J00440					0			-	0.512438		0	0	0	0	0	0	0	0	0	1	1	0	1	1	1	1	1	1	0	1	1	1
YER140W	YER140W				0			-	0.567619		0	0	1	1	1	1	1	1	1	1	1	1	1	1	1	1	1	1	1	1	1	1
YER141W	YER141W				0			-	0.662585		0	0	1	1	1	1	1	1	1	1	1	1	1	1	1	1	1	1	1	1	1	1
YER142C	YER142C				0			-	0.592058		0	0	1	1	1	1	1	1	1	1	1	1	1	1	1	1	1	1	1	1	1	1
YER143W	YER143W		DDI1		1			-	0.595984	0	0	0	1	1	1	1	1	1	1	1	1	1	1	1	1	1	1	1	1	1	1	1
YER145C	YER145C				0			-	-		0	0	1	1	1	1	1	0	1	1	1	0	1	1	1	1	0	1	1	1	0	0
YER146W	YER146W				0			-	0.584314		0	0	1	1	1	1	1	1	1	1	1	1	1	1	1	1	1	1	1	1	1	1
YBL043W	YBL043W	YJR115W			0			-	0.530806		1	1	2	2	2	2	2	1	2	2	2	2	2	2	1	1	1	1	1	1	1	1
YER147C	YER147C				0			-	0.521669		0	0	1	1	1	1	1	1	1	1	1	1	1	1	1	1	1	1	1	1	1	1
YER148W	YER148W				0			-	0.759259		0	0	1	1	1	1	1	1	1	1	1	1	1	1	1	1	1	1	1	1	1	1
YER149C	YER149C				0			-	0.53589		0	0	1	1	1	1	1	1	1	1	1	1	1	1	1	1	1	1	1	1	1	1
YER151C	YER151C				0			-	0.575484		0	0	1	1	1	1	1	1	1	1	1	1	1	1	1	1	1	1	1	1	1	1
YER152C	YER152C				0			-	0.615845		0	0	1	1	1	1	1	1	1	1	1	1	1	1	1	1	1	1	1	1	1	1
YER153C	YER153C				0			-	0.527187		0	0	1	1	1	1	1	1	1	1	1	1	1	1	1	1	1	1	1	1	1	1
YER154W	YER154W				0			-	0.613402		0	0	1	1	1	1	1	1	1	1	1	1	1	1	1	1	1	1	1	1	1	1
YER155C	YER155C				0			-	0.585581		0	0	1	1	1	1	1	1	1	1	1	1	1	1	1	1	1	1	1	1	1	1
YER156C	YER156C				0			-	0.644711		0	0	1	1	1	1	1	1	1	1	1	1	1	1	1	1	1	1	1	1	1	1
YBL042C	YBL042C				0			-	0.593523		0	0	1	1	1	1	1	1	0	1	1	0	1	1	1	1	1	1	1	1	1	1
YER157W	YER157W		COG3		1	Tether	COG	-	0.576995	7	0	0	1	1	1	1	1	1	1	1	1	1	1	1	1	1	1	1	1	1	1	1
YER159C	YER159C				0			-	0.588889		0	0	1	1	1	1	1	1	1	1	1	1	1	1	1	1	1	1	1	1	1	1
YER161C	YER161C				0			-	0.60286		0	0	1	1	1	1	1	1	1	1	1	1	1	1	1	1	1	1	1	1	1	1
YER163C	YER163C				0			-	-		0	0	1	1	1	1	1	1	1	1	1	1	1	1	1	0	0	1	1	1	1	0
YER164W	YER164W				0			-	0.661934		0	1	1	1	1	1	1	1	1	1	2	1	1	1	1	1	1	1	0	1	1	1
YDR461C-A	YDR461C-A				0			-	-		0	0	1	1	1	1	1	1	1	1	1	0	0	0	0	1	1	1	0	1	1	1
YER165W	YER165W				0			-	0.731859		0	1	1	1	1	1	1	1	1	1	1	1	1	2	1	1	1	1	1	1	1	1
YER167W	YER167W				0			-	0.508639		0	1	1	1	1	1	1	2	2	2	1	1	1	1	1	1	1	1	0	1	1	1
YER168C	YER168C				0			-	0.619048		0	1	1	1	1	1	1	2	1	1	1	1	1	1	1	1	1	1	1	1	1	1
YER170W	YER170W				0			-	0.662281		0	0	1	1	1	1	1	1	1	1	1	1	1	1	1	1	1	1	1	1	1	1
YER171W	YER171W				0			-	0.749676		0	0	1	1	1	1	1	1	1	1	1	1	1	1	1	1	1	1	1	1	1	1
YBL041W	YBL041W				0			-	0.744122		0	0	1	1	1	1	1	1	1	1	1	1	1	1	1	1	1	1	1	1	1	1
YER172C	YER172C				0			-	0.590078		0	0	1	1	1	1	1	1	1	1	1	1	1	1	1	1	1	1	1	1	1	1
YER173W	YER173W				0			-	0.564356		0	0	1	1	1	1	1	1	1	1	1	1	1	1	1	1	1	1	1	1	1	1
YER175C	YER175C				0			-	0.527684		0	0	1	1	1	1	1	1	1	1	1	1	1	1	1	0	1	1	0	1	1	1
YER176W	YER176W				0			-	-		0	0	1	1	1	1	1	1	0	1	1	1	1	1	1	1	0	1	0	1	1	1
YER178W	YER178W				0			-	0.761194		0	0	1	1	1	1	1	1	1	1	1	1	1	1	1	1	1	1	1	1	1	1
YER179W	YER179W				0			-	0.705051		0	0	1	1	1	1	1	1	1	1	1	1	1	1	1	1	1	1	1	1	1	1
YER180C	YER180C				0			-	0.519048		0	0	1	1	1	1	1	1	1	1	1	1	1	1	1	1	1	1	1	1	1	1
YER182W	YER182W				0			-	0.631944		0	0	1	1	1	1	1	1	1	1	1	1	1	1	1	1	1	1	1	1	1	1
YER183C	YER183C				0			-	0.611111		0	0	1	1	1	1	1	1	1	1	1	1	1	1	1	1	1	1	1	1	1	1
YBL040C	YBL040C		ERD2		1			-	0.622727	18	0	0	1	1	1	1	1	1	1	1	1	1	1	1	1	1	1	1	1	1	1	1
YBR259W	YBR259W				0			-	0.51448		0	0	1	1	1	1	1	1	1	1	1	1	1	1	1	1	1	1	1	1	1	1
YBL039C	YBL039C	YJR103W			0			n4	0.728009		1	1	2	2	2	2	1	1	1	1	1	1	1	2	1	1	1	1	1	1	1	1
YFL054C	YFL054C				0			-	-		0	0	1	1	1	1	0	0	0	0	0	0	0	0	0	1	0	0	0	0	1	1
YBL038W	YBL038W				0			-	0.672673		0	0	1	1	1	1	1	1	1	1	1	1	1	1	1	1	1	1	1	1	1	1
YFL053W	YFL053W				0			-	-		0	0	1	1	1	1	0	0	0	0	0	0	0	0	0	1	0	0	0	0	1	1
YOL130W	YOL130W				0			-	0.630252		0	1	1	1	1	1	1	1	1	2	1	1	1	1	1	1	1	1	1	1	1	1
YFL049W	YFL049W				0			-	0.545336		0	0	1	1	1	1	1	1	1	1	1	1	1	1	1	1	1	1	1	1	1	1
YFL048C	YFL048C	YLR080W	EMP47	EMP46	1	Coat/Adaptor	COPII	n4	0.590837	1	1	1	2	2	2	2	2	1	2	1	1	2	2	1	1	1	1	1	1	1	1	1
YFL047W	YFL047W				0			-	0.605136		0	0	1	1	1	1	1	1	1	1	1	1	1	1	1	1	1	1	1	1	1	1
YFL046W	YFL046W				0			-	0.691706		0	0	1	1	1	1	1	1	1	1	1	1	1	1	1	1	1	1	1	1	1	1
YFL045C	YFL045C				0			-	0.75817		0	0	1	1	1	1	1	1	1	1	1	1	1	1	1	1	1	1	1	1	1	1
YFL044C	YFL044C				0			-	0.60343		0	0	1	1	1	1	1	1	1	1	1	1	1	1	1	1	1	1	1	1	1	1
YAL051W	YAL051W	YOR363C			0			n4	0.526298		0	1	2	2	2	2	2	2	2	2	2	1	1	1	1	1	1	1	1	1	0	1
YBL037W	YBL037W		APL3		1	Coat/Adaptor	AP-2	-	0.564183	40	0	0	1	1	1	1	1	1	1	1	1	1	1	1	1	1	1	1	1	1	1	1
YFL042C	YFL042C	YLR072W			0			n4	0.582529		1	1	2	2	2	2	2	2	2	2	2	2	2	2	1	1	1	1	0	1	1	1
YFL041W	YFL041W				0			-	0.659115		0	0	1	1	1	1	1	1	1	0	1	1	1	1	1	1	1	1	1	1	1	1
YFL040W	YFL040W				0			-	0.529175		0	1	1	1	1	1	1	1	1	1	2	1	1	1	1	1	1	1	1	1	1	1
YFL039C	YFL039C		ACT1		1			-	0.89273	11	0	1	1	1	1	1	1	1	1	1	1	1	1	2	1	1	1	1	1	1	1	1
YFL038C	YFL038C		YPT1		1	Arf/Rab	Rab	-	0.752846	45	0	0	1	1	1	1	1	1	1	1	1	1	1	1	1	1	1	1	1	1	1	1
YFL037W	YFL037W				0			-	0.775556		0	0	1	1	1	1	1	1	1	1	1	1	1	1	1	1	1	1	1	1	1	1
YFL036W	YFL036W				0			-	0.632911		0	0	1	1	1	1	1	1	1	1	1	1	1	1	1	1	1	1	1	1	1	1
YFL034C-B	YFL034C-B				0			-	0.693627		0	0	1	1	1	1	1	1	1	1	1	1	1	1	1	1	1	1	1	1	1	1
YFL034C-A	YFL034C-A	YLR061W			0			n3	0.855556		1	1	2	2	2	2	1	1	1	2	2	2	1	1	1	1	1	1	1	1	1	1
YFL034W	YFL034W		MIL1		1			-	0.606426	3	0	1	1	1	1	1	1	1	1	1	1	1	2	2	1	1	1	1	0	1	1	1
YBL036C	YBL036C				0			-	0.635779		0	0	1	1	1	1	1	1	1	1	1	1	1	1	1	1	1	1	1	1	1	1
YFL033C	YFL033C				0			-	0.575064		0	0	1	1	1	1	1	1	1	1	1	1	1	1	1	1	1	1	1	1	1	1
YFL031W	YFL031W				0			-	0.620536		0	1	1	1	1	1	1	1	1	1	1	2	1	2	1	1	1	1	1	1	1	1
YFL030W	YFL030W				0			-	0.608696		0	0	1	1	1	1	1	1	1	1	1	1	1	1	1	1	1	0	0	1	1	1
YFL029C	YFL029C				0			-	0.552795		0	0	1	1	1	1	1	1	1	1	1	1	1	1	1	1	1	1	1	1	1	1
YFL028C	YFL028C				0			-	0.583942		0	0	1	1	1	1	1	1	1	1	1	1	1	1	1	1	1	1	1	1	1	1
YFL027C	YFL027C		GYP8		1	GAP/GEF/GDI	Rab-GAP	-	0.585223	1	0	0	1	1	1	1	1	1	1	1	1	1	1	1	1	1	1	1	1	1	1	1
YFL026W	YFL026W				0			-	0.547674		0	1	1	1	1	1	1	1	1	1	1	1	1	2	1	1	1	1	1	1	1	1
YFL025C	YFL025C		BST1		1	Lipid control		-	0.578552	0	0	0	1	1	1	1	1	1	1	1	1	1	1	1	1	1	1	1	1	1	1	1
YFL024C	YFL024C				0			-	0.602644		0	0	1	1	1	1	1	1	1	1	1	1	1	1	1	1	1	1	1	1	1	1
YFL023W	YFL023W				0			-	0.548677		0	0	1	1	1	1	1	1	1	1	1	1	1	1	1	1	1	1	1	1	1	1
YBL035C	YBL035C				0			-	0.619487		0	0	1	0	1	1	1	1	1	1	1	1	1	1	1	1	1	1	1	1	1	1
YFL022C	YFL022C				0			-	0.712366		0	0	1	1	1	1	1	1	1	1	1	1	1	1	1	1	1	1	1	1	1	1
YFL021W	YFL021W				0			-	0.656504		0	1	1	1	1	1	1	1	1	1	1	0	0	2	1	1	1	1	1	1	1	1
YFL018C	YFL018C	YPL017C			0			<n0	0.776653		0	1	2	2	2	2	1	1	1	1	1	1	1	1	1	1	1	1	1	1	1	1
YFL017W-A	YFL017W-A				0			-	0.648649		0	0	1	1	1	1	1	1	1	1	1	1	1	1	1	1	1	1	1	1	1	1
YFL017C	YFL017C				0			-	0.607064		0	0	1	1	1	1	1	1	1	1	1	1	1	1	1	1	1	1	1	1	1	1
YFL016C	YFL016C				0			-	0.640749		0	0	1	1	1	1	1	1	1	1	1	1	1	1	1	1	1	1	1	1	1	1
YFL014W	YFL014W				0			-	0.604361		0	0	1	1	1	1	1	1	1	1	1	0	1	1	1	1	1	1	0	1	1	1
YFL013C	YFL013C				0			-	0.539474		0	0	1	1	1	1	1	1	1	1	1	1	1	1	1	1	1	1	1	1	1	1
YBL034C	YBL034C				0			-	0.53765		0	0	1	1	1	1	1	1	1	1	1	1	1	1	1	1	1	1	1	1	1	1
YFL010C	YFL010C				0			-	0.558997		0	1	1	1	1	1	1	1	1	1	1	2	1	1	1	1	1	1	1	1	1	1
YFL008W	YFL008W				0			-	0.596606		0	0	1	1	1	1	1	1	1	1	1	1	1	1	1	1	1	1	1	1	1	1
YFL007W	YFL007W				0			-	0.572917		1	1	1	1	1	1	2	2	2	1	1	2	2	2	1	1	1	1	0	1	1	1
YFL005W	YFL005W		SEC4		1	Arf/Rab	Rab	-	0.699225	9	0	1	1	1	1	1	1	2	2	2	1	1	1	1	1	1	1	1	1	1	1	1
YFL004W	YFL004W	YPL019C			0			n4	0.630641		0	1	2	2	2	2	1	1	1	1	1	1	1	1	1	1	1	1	1	1	1	1
YFL003C	YFL003C				0			-	0.552442		0	0	1	1	1	1	1	1	1	1	1	1	1	1	1	1	1	0	1	1	0	0
YFL002C	YFL002C				0			-	0.653825		0	0	1	1	1	1	1	1	1	1	1	1	1	1	1	1	1	1	1	1	1	1
YFL001W	YFL001W				0			-	0.628858		0	1	1	1	1	1	1	1	1	1	1	1	2	1	1	1	1	1	1	1	1	1
YFR001W	YFR001W				0			-	0.640902		0	0	1	1	1	1	1	1	1	1	1	1	1	1	1	1	1	1	1	1	1	1
YBL033C	YBL033C				0			-	0.663388		0	0	1	1	1	1	1	1	1	1	1	1	1	1	1	1	1	1	1	1	1	1
YFR002W	YFR002W				0			-	0.651054		1	1	1	1	1	1	2	1	1	1	1	2	2	2	1	1	1	1	0	1	1	1
YFR003C	YFR003C				0			-	0.58547		0	1	1	1	1	1	1	1	1	1	1	1	1	2	1	1	1	1	1	1	1	1
YFR004W	YFR004W				0			-	0.7481		0	1	1	1	1	1	1	1	1	1	1	1	2	2	1	1	1	1	1	1	1	1
YFR005C	YFR005C				0			-	0.561594		0	0	1	1	1	1	1	1	1	1	1	1	1	1	1	1	1	1	1	1	1	1
YFR006W	YFR006W				0			-	0.640881		1	1	1	1	1	1	2	1	1	1	1	2	1	2	1	1	1	1	1	1	1	1
YFR007W	YFR007W				0			-	0.566855		0	0	1	1	1	1	1	1	1	1	1	1	1	1	1	1	1	1	0	1	1	1
YFR008W	YFR008W				0			-	0.541872		0	0	1	1	1	1	1	1	1	1	1	1	1	1	1	1	1	1	1	1	1	1
YFR009W	YFR009W				0			-	0.75166		0	0	1	1	1	1	1	1	1	1	1	1	1	1	1	1	1	1	1	1	1	1
YBR201C-A	YBR201C-A				0			-	0.563218		0	1	1	1	1	1	1	0	2	1	0	0	0	0	1	1	1	1	0	1	1	1
YFR010W	YFR010W				0			-	0.657045		0	1	1	1	1	1	1	2	1	1	1	1	1	1	1	1	1	1	1	1	1	1
YFR011C	YFR011C				0			-	0.593074		0	0	1	1	1	1	1	1	1	1	1	1	1	1	1	1	1	1	1	1	1	1
YBL032W	YBL032W				0			-	0.534406		0	1	1	2	2	2	2	2	2	2	2	1	1	1	1	1	1	1	1	1	1	1
YFR012W	YFR012W	YOL019W			0			-	0.548065		0	1	2	2	2	2	1	2	1	1	1	1	1	1	1	1	1	1	1	1	1	1
YFR013W	YFR013W	YOL017W			0			n4	0.546697		1	1	2	2	2	2	2	2	2	2	2	2	2	2	1	1	1	1	1	1	1	1
YFR014C	YFR014C	YOL016C			0			-	0.663551		0	1	2	2	2	2	2	2	2	2	2	1	1	1	1	1	1	1	1	1	1	1
YFR015C	YFR015C	YLR258W			0			n6	0.702703		1	1	2	2	2	2	2	2	2	2	2	1	2	2	1	1	1	1	1	1	1	1
YFR016C	YFR016C				0			-	0.666667		0	0	1	1	1	1	1	1	1	1	1	1	1	1	1	1	1	1	1	1	1	1
YFR017C	YFR017C	YOL024W			0			-	0.586806		1	1	2	2	2	2	2	1	1	1	1	2	1	1	1	1	1	1	1	0	0	1
YFR018C	YFR018C				0			-	0.572755		0	0	1	1	1	1	1	1	1	1	1	1	0	1	1	1	1	1	1	1	1	1
YFR019W	YFR019W				0			-	0.610868		0	0	1	1	1	1	1	1	1	1	1	1	1	1	1	1	1	1	0	1	1	1
YBL031W	YBL031W				0			-	0.538798		0	0	1	1	1	1	1	1	1	1	1	1	1	0	1	1	1	1	1	1	1	1
YFR021W	YFR021W		ATG18		1			-	0.641384	4	0	1	1	1	1	1	1	2	2	2	2	1	1	1	1	1	1	1	1	1	1	1
YFR022W	YFR022W	YOR018W	ROG3	ROD1	1	Coat/Adaptor	Arrestin	n5	0.549296	1	1	1	2	2	2	2	2	2	2	2	2	2	2	2	1	1	1	1	1	1	1	1
YFR023W	YFR023W	YHR015W			0			n3	0.601527		1	1	2	2	2	2	1	2	2	2	2	2	2	2	1	1	1	1	1	1	1	1
YFR024C-A	YFR024C-A	YHR016C	LSB3	YSC84	1			-	0.663522	3	1	1	2	2	2	2	2	2	2	2	2	2	2	1	1	1	1	1	1	1	1	1
YFR025C	YFR025C				0			-	0.583832		0	0	1	1	1	1	1	1	1	1	1	0	1	1	1	1	1	1	1	1	1	1
YFR027W	YFR027W				0			-	0.589147		0	0	1	1	1	1	1	1	1	1	1	1	1	1	1	1	1	1	1	1	1	1
YFR028C	YFR028C				0			-	0.700065		0	1	1	1	1	1	1	1	1	2	2	1	1	1	1	1	1	1	1	1	1	1
YFR029W	YFR029W				0			-	0.61137		0	0	1	1	1	1	1	0	1	1	1	0	0	0	1	1	1	1	1	1	1	1
YFR030W	YFR030W				0			-	0.664093		0	0	1	1	1	1	1	1	1	1	1	1	1	1	1	1	1	1	1	1	1	1
YBL030C	YBL030C	YBR085W			0			n5	0.859477		0	1	2	2	2	2	1	1	1	2	2	1	1	1	1	1	1	1	1	1	1	1
YFR031C	YFR031C				0			-	0.622545		0	0	1	1	1	1	1	1	1	1	1	1	1	1	1	1	1	1	1	1	1	1
YFR031C-A	YFR031C-A	YIL018W			0			-	0.904575		1	1	2	2	2	2	1	2	2	2	2	1	2	2	1	1	1	1	1	1	1	1
YFR032C	YFR032C				0			-	0.574951		0	0	1	1	1	1	1	1	1	1	1	1	1	1	1	1	1	1	0	1	1	1
YFR032C-A	YFR032C-A				0			-	0.827778		0	1	1	1	1	1	1	1	2	2	2	1	1	1	1	1	1	1	1	1	1	1
YFR033C	YFR033C				0			-	0.745257		0	0	1	1	1	1	1	1	1	1	1	1	1	1	1	1	1	1	1	1	1	1
YFR034C	YFR034C				0			-	0.584711		0	0	1	1	1	1	1	0	1	1	1	1	1	1	1	1	1	1	1	1	1	1
YFR036W	YFR036W				0			-	0.584795		0	0	1	1	1	1	1	0	0	1	1	1	1	0	1	1	1	1	1	1	1	1
YFR037C	YFR037C				0			-	0.625075		1	1	1	1	1	1	2	1	1	1	1	1	2	2	1	1	1	1	1	1	1	1
YFR038W	YFR038W				0			-	0.64776		0	0	1	1	1	1	1	1	1	1	1	1	1	1	1	1	1	1	0	1	1	1
YBL029C-A	YBL029C-A				0			-	0.605072		0	0	1	1	1	1	1	1	1	1	1	1	1	1	1	1	1	1	1	1	1	1
YFR039C	YFR039C	YGL228W			0			-	0.535845		1	1	2	2	2	2	2	2	1	2	2	2	2	2	1	1	1	1	1	1	1	1
YFR040W	YFR040W	YGL229C			0			n3	0.570423		1	1	2	2	2	2	1	2	2	2	2	2	2	2	1	1	1	1	1	1	1	1
YFR041C	YFR041C				0			-	0.61271		0	0	1	1	1	1	1	1	1	1	1	1	1	1	1	1	1	1	1	1	1	1
YFR042W	YFR042W				0			-	0.574603		0	0	1	1	1	1	1	1	1	1	1	1	1	1	1	1	1	1	1	1	1	1
YFR043C	YFR043C		IRC6		1			-	0.52849	1	0	0	1	1	1	1	1	1	1	1	1	1	1	1	1	1	1	1	1	1	1	1
YFR044C	YFR044C				0			-	0.707763		0	0	1	1	1	1	1	1	1	1	1	1	1	1	1	1	1	1	0	1	1	1
YFR045W	YFR045W				0			-	0.647873		0	0	1	1	1	1	1	1	1	1	1	1	1	1	1	1	1	1	1	1	1	1
YFR046C	YFR046C				0			-	0.563399		0	0	1	1	1	1	1	1	1	1	1	0	1	1	1	1	1	1	1	1	1	1
YFR047C	YFR047C				0			-	-		0	0	1	1	1	1	0	0	0	0	1	0	1	1	1	1	0	1	1	1	1	1
YFR048W	YFR048W				0			-	0.634572		0	0	1	1	1	1	1	1	1	1	1	1	1	1	1	1	1	1	1	1	1	1
YBL029W	YBL029W				0			-	0.528428		0	0	1	1	1	1	1	1	1	1	1	1	1	1	1	1	1	1	1	1	1	1
YFR049W	YFR049W				0			-	0.546448		0	0	1	1	1	1	1	1	1	1	1	1	1	1	1	1	1	1	1	1	1	1
YFR050C	YFR050C				0			-	0.693384		0	0	1	1	1	1	1	1	1	1	1	1	1	1	1	1	1	1	1	1	1	1
YFR051C	YFR051C		RET2		1	Coat/Adaptor	COPI	-	0.624457	42	0	1	1	1	1	1	1	1	1	1	1	1	1	2	1	1	1	1	1	1	1	1
YFR052W	YFR052W				0			-	0.602757		0	0	1	1	1	1	1	1	1	1	1	1	1	1	1	1	1	1	1	1	1	1
YFR053C	YFR053C	YGL253W			0			n8	0.742112		1	1	2	2	2	2	2	1	2	2	2	2	1	1	1	1	1	1	1	1	1	1
YLR303W	YLR303W				0			-	0.764794		0	0	1	1	1	1	1	1	1	1	1	1	1	1	1	1	1	1	1	1	1	1
YAL049C	YAL049C				0			-	0.614247		1	1	1	1	1	1	2	1	1	1	1	1	1	2	1	1	1	1	0	1	1	1
YBL028C	YBL028C				0			-	0.645833		0	0	1	1	1	1	1	1	1	1	1	1	1	1	1	1	1	1	0	1	1	1
YGL252C	YGL252C				0			-	0.685941		0	1	1	1	1	1	1	1	1	2	2	1	1	1	1	1	1	1	1	1	1	1
YGL251C	YGL251C				0			-	0.564338		0	0	1	1	1	1	1	1	1	1	1	1	1	1	1	1	1	0	1	1	0	1
YGL250W	YGL250W				0			-	0.535925		0	0	1	1	1	1	1	1	1	1	1	1	1	1	1	1	1	1	1	1	1	1
YGL249W	YGL249W				0			-	0.521586		0	0	1	1	1	1	1	1	1	1	1	1	1	1	1	1	1	0	1	1	0	0
YGL248W	YGL248W				0			-	0.551498		0	0	1	1	1	1	1	1	1	1	1	1	1	1	1	1	1	1	1	1	1	1
YBL027W	YBL027W	YBR084C-A			0			-	0.837743		1	1	2	2	2	2	1	2	2	2	2	1	2	2	1	1	1	1	1	1	1	1
YGL247W	YGL247W				0			-	0.554688		0	0	1	1	1	1	1	1	1	1	1	1	1	1	1	1	1	1	1	1	1	1
YGL246C	YGL246C				0			-	0.648294		0	1	1	1	1	1	1	2	2	1	1	1	1	1	1	1	1	1	1	1	1	1
YGL245W	YGL245W				0			-	0.725601		0	0	1	1	1	1	1	1	1	1	1	1	1	1	1	1	1	1	0	1	1	1
YGL244W	YGL244W				0			-	0.6429		0	0	1	1	1	1	1	1	1	1	1	1	1	1	1	1	1	1	1	1	1	1
YGL243W	YGL243W				0			-	0.549383		0	0	1	1	1	1	1	1	1	1	1	1	1	1	1	1	1	1	1	1	1	1
YGL242C	YGL242C				0			-	0.643411		0	0	1	1	1	1	1	1	1	1	1	1	1	1	1	1	1	1	1	1	1	1
YGL241W	YGL241W				0			-	0.52326		0	0	1	1	1	1	1	1	1	1	1	1	1	1	1	1	1	1	1	1	1	1
YGL240W	YGL240W				0			-	0.57599		0	0	1	1	1	1	1	1	1	1	1	1	1	1	1	1	1	1	1	1	1	1
YGL238W	YGL238W				0			-	0.635102		0	0	1	1	1	1	1	1	1	1	1	1	1	1	1	1	1	1	1	1	1	1
YGL237C	YGL237C				0			-	0.568106		0	0	1	1	1	1	1	1	1	1	1	1	1	1	1	1	1	1	1	1	1	1
YBL026W	YBL026W				0			-	0.739583		0	0	1	1	1	1	1	1	1	1	1	1	1	1	1	1	1	1	1	1	1	0
YGL236C	YGL236C				0			-	0.656477		0	0	1	1	1	1	1	1	1	1	1	1	1	1	1	1	1	1	1	1	1	1
YGL234W	YGL234W				0			-	0.716688		0	0	1	1	1	1	1	1	1	1	1	1	1	1	1	1	1	1	1	1	1	1
YGL233W	YGL233W		SEC15		1	Tether	Exocyst	-	0.598995	8	0	0	1	1	1	1	1	1	1	1	1	1	1	1	1	1	1	1	1	1	1	1
YGL232W	YGL232W				0			-	0.593496		0	0	1	1	1	1	1	1	1	1	1	1	1	1	1	1	1	1	1	1	1	1
YGL231C	YGL231C				0			-	0.560137		0	0	1	1	1	1	1	1	1	1	1	1	1	1	1	1	1	1	1	1	1	1
YGL227W	YGL227W				0			-	0.570379		0	0	1	1	1	1	1	1	1	1	1	1	1	1	1	1	1	1	1	1	1	1
YGL226C-A	YGL226C-A				0			-	0.616858		0	0	1	1	1	1	1	1	1	1	1	1	1	1	1	1	1	1	0	1	1	1
YGL226W	YGL226W				0			-	0.561538		0	0	1	1	1	1	1	1	1	1	1	0	1	1	1	1	1	1	1	1	1	1
YGL223C	YGL223C		COG1		1	Tether	COG	-	0.498695	7	0	0	1	1	1	1	1	1	0	1	1	1	1	1	1	1	1	1	1	1	1	1
YBL025W	YBL025W				0			-	0.568783		0	0	1	1	1	1	1	1	1	1	1	1	1	1	1	1	1	1	1	1	1	1
YGL221C	YGL221C				0			-	0.645688		0	0	1	1	1	1	1	1	1	1	1	1	1	1	1	1	1	1	1	1	1	1
YGL220W	YGL220W				0			-	0.596899		0	0	1	1	1	1	1	1	1	1	1	1	1	1	1	1	1	1	1	1	1	1
YGL219C	YGL219C				0			-	0.604436		0	0	1	1	1	1	1	1	1	1	1	1	1	1	1	1	1	1	1	1	1	1
YGL216W	YGL216W				0			-	0.602597		0	0	1	1	1	1	1	1	1	1	1	1	1	1	1	1	1	1	1	1	1	1
YGL215W	YGL215W				0			-	0.584342		0	0	1	1	1	1	1	1	1	1	1	1	1	1	1	1	1	1	1	1	1	1
YGL213C	YGL213C				0			-	0.630182		0	0	1	1	1	1	1	1	1	1	1	1	1	1	1	1	1	1	1	1	1	1
YGL212W	YGL212W		VAM7		1	SNARE		-	0.56292	23	0	0	1	1	1	1	1	1	1	1	1	1	1	1	1	1	1	1	1	1	1	1
YGL211W	YGL211W				0			-	0.721473		0	0	1	1	1	1	1	1	1	1	1	1	1	1	1	1	1	1	1	1	1	1
YGL207W	YGL207W				0			-	0.686065		0	0	1	1	1	1	1	1	1	1	1	1	1	1	1	1	1	1	1	1	1	1
YGL206C	YGL206C		CHC1		1	Coat/Adaptor	Clathrin	-	0.725086	31	0	1	1	1	1	1	1	1	1	1	1	2	1	1	1	1	1	1	1	1	1	1
YBL024W	YBL024W				0			-	0.677875		1	1	1	1	1	1	1	1	2	2	2	1	2	1	1	1	1	1	1	1	1	1
YGL205W	YGL205W				0			-	0.65943		0	0	1	1	1	1	1	1	1	1	1	1	1	1	1	1	1	1	1	1	1	1
YGL203C	YGL203C				0			-	0.595127		0	0	1	0	1	1	1	1	1	1	1	1	1	1	1	1	1	1	1	1	1	1
YGL202W	YGL202W				0			-	0.655265		0	0	1	1	1	1	1	1	1	1	1	0	1	1	1	1	1	1	0	1	1	1
YGL201C	YGL201C				0			-	0.657039		0	0	1	1	1	1	1	1	1	1	1	1	1	1	1	1	1	1	1	1	1	1
YGL200C	YGL200C		EMP24		1	Coat/Adaptor	p24	-	0.69	23	0	1	1	1	1	1	1	1	1	1	1	1	2	1	1	1	1	1	1	1	1	1
YGL198W	YGL198W				0			-	0.577465		0	0	1	1	1	1	1	1	1	1	1	1	1	1	1	1	1	1	0	1	1	1
YGL196W	YGL196W				0			-	-		0	0	1	1	1	1	1	0	1	1	1	0	0	0	1	0	0	0	0	1	0	1
YGL195W	YGL195W				0			-	0.625873		0	1	1	1	1	1	1	1	1	1	1	1	1	2	1	1	1	1	1	1	1	1
YGL194C	YGL194C				0			-	0.712695		0	0	1	1	1	1	1	1	1	1	1	1	1	1	1	1	1	1	1	1	1	1
YBL023C	YBL023C				0			-	0.728211		0	0	1	1	1	1	1	1	1	1	1	1	1	1	1	1	1	1	1	1	1	1
YGL192W	YGL192W				0			-	0.603113		0	0	1	1	1	1	1	1	1	1	1	1	1	1	1	1	1	1	0	1	1	1
YGL191W	YGL191W				0			-	0.713542		0	1	1	1	1	1	1	1	1	1	1	2	1	1	1	1	1	1	1	1	1	1
YGL190C	YGL190C				0			-	0.753495		0	1	1	1	1	1	1	1	1	2	2	1	1	1	1	1	1	1	1	1	1	1
YGL187C	YGL187C				0			-	0.724731		0	0	1	1	1	1	1	1	1	1	1	1	1	0	1	1	1	1	1	1	1	1
YGL186C	YGL186C				0			-	-		0	0	1	1	1	1	1	1	1	1	1	1	1	1	0	1	1	0	0	1	1	1
YPL113C	YPL113C				0			-	0.573604		0	0	1	1	1	1	1	1	1	1	1	1	1	1	1	0	1	1	1	1	1	1
YGL184C	YGL184C				0			-	0.616228		0	0	1	1	1	1	1	0	0	0	0	0	0	0	1	1	1	1	1	1	1	1
YGL183C	YGL183C				0			-	0.573152		0	0	1	1	1	1	1	1	1	1	1	1	1	1	1	1	1	1	1	1	1	1
YGL181W	YGL181W		GTS1		1			-	0.575521	0	0	1	1	1	1	1	1	2	2	2	1	1	1	1	1	1	1	1	1	1	1	1
YGL180W	YGL180W				0			-	0.640224		0	0	1	1	1	1	1	1	1	1	1	1	1	1	1	1	1	1	1	1	1	1
YBL022C	YBL022C				0			-	0.685552		0	0	1	1	1	1	1	1	1	1	1	1	1	1	1	1	1	1	1	1	1	1
YGL176C	YGL176C				0			-	-		0	0	1	1	1	1	1	1	1	1	1	1	1	1	1	1	0	0	0	1	1	1
YGL175C	YGL175C				0			-	0.555227		0	0	1	1	1	1	1	1	1	1	1	1	1	1	1	1	1	1	1	1	1	1
YGL174W	YGL174W				0			-	0.591078		0	0	1	1	1	1	1	1	1	1	1	1	1	1	1	1	1	1	1	1	1	1
YGL173C	YGL173C				0			-	0.649702		0	1	1	1	1	1	1	1	1	1	1	1	2	2	1	1	1	1	1	1	1	1
YGL172W	YGL172W				0			-	0.646962		0	0	1	1	1	1	1	1	1	1	1	1	1	1	1	1	1	1	1	1	1	1
YGL171W	YGL171W				0			-	0.698384		0	0	1	1	1	1	1	1	1	1	0	1	1	1	1	1	1	1	1	1	1	1
YGL170C	YGL170C				0			-	0.529557		0	0	1	1	1	1	1	1	0	1	0	1	1	1	1	1	1	1	1	1	1	1
YGL169W	YGL169W				0			-	0.638683		0	0	1	1	1	1	1	1	1	1	1	1	1	1	1	1	1	1	1	1	1	1
YBL021C	YBL021C				0			-	0.62768		0	1	1	1	1	1	1	1	1	1	1	1	1	2	1	1	1	1	1	1	1	1
YGL167C	YGL167C				0			-	0.696486		0	1	1	1	1	1	2	1	1	1	1	1	1	1	1	1	1	1	1	1	1	1
YGL166W	YGL166W	YPR008W			0			-	0.583333		1	1	2	2	2	2	2	2	2	2	2	1	2	2	1	1	1	1	1	1	1	1
YGL164C	YGL164C				0			-	-		0	0	1	1	1	1	1	1	1	1	1	1	1	1	1	1	0	1	1	1	1	1
YGL163C	YGL163C				0			-	0.683157		0	0	1	1	1	1	1	1	1	1	1	1	1	1	1	1	1	1	1	1	1	1
YGL162W	YGL162W	YPR009W			0			-	0.539007		1	1	2	2	2	2	2	1	2	2	1	2	2	1	1	1	1	1	1	1	1	1
YGL161C	YGL161C		YIP5		1			-	0.54878	2	0	0	1	1	1	1	1	1	1	1	1	1	1	1	1	1	1	1	1	1	1	1
YGL160W	YGL160W				0			-	0.558612		0	0	1	1	1	1	1	1	1	1	1	1	1	1	1	1	1	1	1	1	1	1
YGL159W	YGL159W				0			-	0.595025		0	0	1	1	1	1	0	0	0	1	0	0	1	1	1	1	1	0	1	0	1	1
YGL158W	YGL158W	YLR248W			0			n3	0.62401		1	1	2	2	2	2	2	2	2	2	2	2	1	1	1	1	1	1	1	1	1	1
YBL020W	YBL020W				0			-	0.618445		0	0	1	1	1	1	1	1	1	1	1	1	1	1	1	1	1	1	1	1	1	1
YGL156W	YGL156W				0			-	-		0	0	1	1	1	1	1	1	1	1	1	1	1	1	1	1	0	1	1	1	1	1
YGL155W	YGL155W				0			-	0.560773		0	0	1	1	1	1	1	1	1	1	1	1	1	1	1	1	1	1	1	1	1	1
YGL154C	YGL154C				0			-	0.536616		0	0	1	1	1	1	1	1	1	1	1	1	1	1	1	1	1	1	1	1	1	1
YGL153W	YGL153W				0			-	0.590865		0	0	1	1	1	1	1	1	1	1	1	1	1	1	1	1	1	1	1	1	1	1
YGL151W	YGL151W				0			-	0.552122		0	0	1	1	1	1	1	1	1	1	1	1	1	1	1	1	1	1	1	1	1	1
YGL150C	YGL150C				0			-	0.646977		0	0	1	1	1	1	1	1	1	1	1	1	1	1	1	1	1	1	1	1	1	1
YGL148W	YGL148W				0			-	0.756852		0	0	1	1	1	1	1	1	1	1	1	1	1	1	1	1	1	1	1	1	1	1
YBL019W	YBL019W				0			-	0.603333		0	0	1	1	1	1	1	1	1	1	1	1	1	1	1	1	1	1	1	1	1	1
YGL146C	YGL146C				0			-	0.49281		0	0	1	1	1	1	0	1	1	1	1	0	0	1	1	1	1	1	1	1	1	1
YGL145W	YGL145W		TIP20		1	Tether	DSL1	-	0.536816	6	0	0	1	1	1	1	1	1	1	1	1	1	1	1	1	1	1	1	1	1	1	1
YGL143C	YGL143C				0			-	0.632826		0	0	1	1	1	1	1	1	1	1	1	1	1	1	1	1	1	1	1	1	1	1
YGL142C	YGL142C				0			-	0.60628		0	0	1	1	1	1	1	1	1	1	1	1	1	1	1	1	1	1	1	1	1	1
YGL141W	YGL141W				0			-	0.551268		0	0	1	1	1	1	1	1	1	1	1	1	1	1	1	1	1	1	1	1	1	1
YGL140C	YGL140C				0			-	0.5947		0	0	1	1	1	1	1	1	1	1	1	1	1	1	1	1	1	1	1	1	1	1
YGL139W	YGL139W	YPL221W			0			n5	0.612658		1	1	2	2	2	2	2	2	2	2	2	2	2	1	1	1	1	1	1	1	1	1
YGL138C	YGL138C				0			-	0.567901		0	0	1	1	1	1	1	1	1	1	1	1	1	1	1	1	1	1	1	1	1	1
YGL137W	YGL137W		SEC27		1	Coat/Adaptor	COPI	-	0.675271	43	0	0	1	1	1	1	1	1	1	1	1	1	1	1	1	1	1	1	0	1	1	1
YGL136C	YGL136C				0			-	0.621839		0	0	1	1	1	1	1	1	1	1	1	1	1	1	1	1	1	1	1	1	1	1
YAL048C	YAL048C				0			-	0.657478		0	1	1	1	1	1	1	1	1	2	1	1	1	1	1	1	1	1	1	1	1	1
YBL018C	YBL018C				0			-	0.579288		0	0	1	1	1	1	1	1	1	1	1	1	1	0	1	1	1	1	1	1	1	1
YGL135W	YGL135W	YPL220W			0			-	0.905199		1	1	2	2	2	2	1	1	1	1	1	2	1	1	1	1	1	1	1	1	1	1
YGL134W	YGL134W	YPL219W			0			n6	0.555556		0	1	2	2	2	2	2	2	2	2	2	1	1	1	1	1	1	1	1	1	1	1
YGL133W	YGL133W	YPL216W			0			n4	0.58125		0	1	2	2	2	2	1	2	2	2	2	1	1	1	1	1	1	1	1	1	1	1
YGL131C	YGL131C				0			-	0.556985		0	1	1	1	1	1	0	1	1	1	1	1	2	2	1	1	1	1	1	1	1	1
YGL130W	YGL130W				0			-	0.685185		0	0	1	1	1	1	1	1	1	1	1	1	1	1	1	1	1	1	1	1	1	1
YGL129C	YGL129C				0			-	0.603976		0	0	1	1	1	1	1	1	1	1	1	1	1	1	1	1	1	1	1	1	1	1
YGL128C	YGL128C				0			-	0.505535		0	0	1	1	1	1	1	1	1	1	1	1	0	1	1	1	1	1	1	1	1	1
YGL127C	YGL127C				0			-	0.666667		0	0	1	1	1	1	1	1	1	1	1	1	1	1	1	1	1	1	1	1	1	1
YGL126W	YGL126W				0			-	0.569034		0	0	1	1	1	1	1	1	1	1	1	1	1	1	1	1	1	1	1	1	1	1
YGL125W	YGL125W				0			-	0.665		0	0	1	1	1	1	1	1	1	1	1	1	1	1	1	1	1	1	1	1	1	1
YBL017C	YBL017C		PEP1		1			-	0.573495	1	0	0	1	1	1	1	1	1	1	1	1	1	1	0	1	1	1	1	1	1	1	1
YGL124C	YGL124C		MON1		1	GAP/GEF/GDI	Rab-GEF	-	0.54183	5	0	0	1	1	1	1	1	1	1	1	1	1	1	1	1	1	1	1	1	1	1	1
YGL123W	YGL123W				0			-	0.860343		0	0	1	1	1	1	1	1	1	1	1	1	1	1	1	1	1	1	1	1	1	1
YGL122C	YGL122C				0			-	0.576058		0	0	1	1	1	1	1	1	1	1	1	1	1	1	1	1	1	1	1	1	1	1
YGL121C	YGL121C				0			-	-		0	0	1	1	1	1	1	1	1	1	1	1	1	1	1	1	0	0	0	1	0	0
YGL120C	YGL120C				0			-	0.744792		0	0	1	1	1	1	1	1	1	1	1	1	1	1	1	1	1	1	1	1	1	1
YGL119W	YGL119W	YBR230W-A			0			-	0.643678		0	1	2	2	2	2	1	1	1	1	1	1	1	1	1	1	1	1	1	1	1	1
YGL117W	YGL117W				0			-	0.548		0	1	1	1	1	1	2	2	1	2	1	1	1	1	1	1	1	0	1	1	0	1
YGL116W	YGL116W				0			-	0.655067		0	0	1	1	1	1	1	1	1	1	1	1	1	1	1	1	1	1	1	1	1	1
YGL115W	YGL115W				0			-	0.684103		0	1	1	1	1	1	2	1	1	1	1	1	1	1	1	1	1	1	1	1	1	1
YGL114W	YGL114W				0			-	0.648097		0	0	1	1	1	1	1	1	1	1	1	1	1	1	1	1	1	1	0	1	1	1
YBL016W	YBL016W				0			-	0.671442		0	0	1	1	1	1	1	1	1	1	1	1	1	1	1	1	1	1	1	1	1	1
YGL113W	YGL113W				0			-	0.533228		0	0	1	1	1	1	1	1	1	1	1	1	1	1	1	1	1	1	1	1	1	1
YGL112C	YGL112C				0			-	0.669941		0	0	1	1	1	1	1	1	1	1	1	1	1	1	1	1	1	1	1	1	1	1
YGL111W	YGL111W				0			-	0.55743		0	0	1	1	1	1	1	1	1	1	1	1	1	1	1	1	1	1	1	1	1	1
YGL110C	YGL110C				0			-	0.570321		0	0	1	1	1	1	1	1	1	1	1	1	1	1	1	1	1	1	1	1	1	1
YGL108C	YGL108C				0			-	0.617544		0	0	1	1	1	1	1	1	1	1	1	1	1	1	1	1	1	0	1	1	1	1
YGL106W	YGL106W		MLC1		1			-	0.643357	4	0	0	1	1	1	1	1	1	1	1	1	1	1	1	1	1	1	1	1	1	1	1
YGL105W	YGL105W				0			-	0.690027		0	0	1	1	1	1	1	1	1	1	1	1	1	1	1	1	1	1	1	1	1	1
YGL103W	YGL103W				0			-	0.884444		0	0	1	1	1	1	1	1	1	1	1	1	1	1	1	1	1	1	1	1	1	1
YGL100W	YGL100W				0			-	0.658937		0	0	1	1	1	1	1	1	1	1	1	1	1	1	1	1	1	1	1	1	1	1
YGL099W	YGL099W				0			-	0.691745		0	0	1	1	1	1	1	1	1	1	1	1	1	1	1	1	1	1	1	1	1	1
YBL015W	YBL015W				0			-	0.708015		0	0	1	1	1	1	1	1	1	1	1	1	1	1	1	1	1	1	1	1	1	1
YGL098W	YGL098W		USE1		1	SNARE		-	0.567065	27	0	0	1	1	1	1	1	1	1	1	1	1	1	1	1	1	1	1	1	1	1	1
YGL097W	YGL097W				0			-	0.696466		0	1	1	1	1	1	1	1	1	1	1	2	1	1	1	1	1	1	1	1	1	1
YGL096W	YGL096W	YPL177C			0			-	0.646865		0	1	2	2	2	2	2	2	2	2	2	1	1	1	1	1	1	1	1	1	1	1
YGL095C	YGL095C		VPS45		1			-	0.627451	25	0	0	1	1	1	1	1	1	1	1	1	1	1	1	1	1	1	1	1	1	1	1
YGL094C	YGL094C				0			-	0.604961		0	0	1	1	1	1	1	1	1	1	1	1	1	1	1	1	1	1	1	1	1	1
YGL093W	YGL093W				0			-	0.533248		0	0	1	1	1	1	1	1	1	1	1	1	1	1	1	1	1	1	1	1	1	1
YGL092W	YGL092W				0			-	0.556408		0	0	1	1	1	1	1	1	1	1	1	1	1	1	1	1	1	1	1	1	1	1
YGL091C	YGL091C				0			-	0.721881		0	0	1	1	1	1	1	1	1	1	1	1	1	1	1	1	1	1	1	1	1	1
YGL090W	YGL090W				0			-	0.565324		0	0	1	1	1	1	1	1	1	1	1	1	1	1	1	1	1	0	0	0	1	1
YGL089C	YGL089C	YPL187W			0			n2	0.560284		1	1	2	2	2	2	1	2	1	2	2	1	1	2	1	1	1	1	1	1	1	1
YBL014C	YBL014C				0			-	0.526458		0	0	1	1	1	1	1	1	1	1	1	1	1	1	1	1	1	1	0	1	1	1
YGL087C	YGL087C				0			-	0.714628		0	0	1	1	1	1	1	1	1	1	1	1	1	1	1	1	1	1	1	1	1	1
YGL086W	YGL086W				0			-	0.581407		0	1	1	1	1	1	1	1	1	1	1	1	1	2	1	1	1	1	0	1	1	1
YGL085W	YGL085W				0			-	0.626076		0	0	1	1	1	1	1	1	1	1	1	1	1	1	1	1	1	1	1	1	1	1
YGL084C	YGL084C	YPL189W			0			n5	0.626984		0	1	2	2	2	2	1	2	1	1	1	1	1	1	1	1	1	1	1	1	1	1
YGL083W	YGL083W				0			-	0.583767		0	0	1	1	1	1	1	1	1	1	1	1	1	1	1	1	1	1	0	1	1	1
YGL082W	YGL082W	YPL191C			0			n2	0.591213		0	1	2	2	2	2	2	2	2	2	2	1	1	1	1	1	1	1	1	1	1	1
YGL081W	YGL081W				0			-	0.558761		0	0	1	1	1	1	1	0	1	1	0	0	1	1	1	1	1	1	1	1	1	1
YGL080W	YGL080W				0			-	0.682667		0	0	1	1	1	1	1	1	1	1	1	1	1	1	1	1	1	1	1	1	1	1
YGL079W	YGL079W				0			-	0.571695		0	0	1	1	1	1	1	1	1	1	1	1	1	1	1	1	1	1	1	1	1	1
YBL013W	YBL013W				0			-	0.561983		0	0	1	1	1	1	1	1	1	1	1	1	1	1	1	1	1	1	1	1	1	1
YGL078C	YGL078C				0			-	0.737954		0	0	1	1	1	1	1	1	1	1	1	1	1	1	1	1	1	1	1	1	1	1
YGL077C	YGL077C				0			-	0.661192		0	0	1	1	1	1	1	1	1	1	1	1	1	1	1	1	1	1	1	1	1	1
YGL076C	YGL076C	YPL198W			0			-	0.820937		0	1	2	2	2	2	1	1	1	1	1	1	1	1	1	1	1	1	1	1	1	1
YGL075C	YGL075C	YPL200W			0			-	0.5387		0	1	2	2	2	2	1	1	1	1	1	1	1	1	1	1	1	1	1	1	1	1
YGL073W	YGL073W				0			-	0.58057		0	0	1	1	1	1	1	1	1	1	1	1	1	1	1	1	1	1	1	1	1	1
YGL071W	YGL071W	YPL202C			0			-	0.621348		0	1	2	2	2	2	2	2	2	2	2	1	1	1	1	1	1	1	1	1	1	1
YGL070C	YGL070C				0			-	0.726287		0	0	1	1	1	1	1	1	1	1	1	1	1	1	1	1	1	1	1	1	1	1
YGL068W	YGL068W				0			-	0.697856		0	0	1	1	1	1	1	1	1	1	1	1	1	1	1	1	1	1	1	1	1	1
YGL067W	YGL067W				0			-	0.598246		0	0	1	1	1	1	1	1	1	1	1	1	1	1	1	1	1	0	0	1	1	1
YBL011W	YBL011W				0			-	0.656648		0	0	1	1	1	1	1	1	1	1	1	1	1	1	1	1	1	1	1	1	1	1
YGL066W	YGL066W				0			-	0.602981		0	0	1	1	1	1	1	1	1	1	1	1	1	1	1	1	1	1	1	1	1	1
YGL065C	YGL065C				0			-	0.580667		0	0	1	1	1	1	1	1	1	1	1	1	1	1	1	1	1	1	1	1	1	1
YGL064C	YGL064C				0			-	0.604321		0	0	1	1	1	1	1	1	1	1	1	1	1	1	1	1	1	1	1	1	1	1
YGL063W	YGL063W	YPL212C			0			n4	0.656753		0	1	2	2	2	2	2	2	2	2	2	1	1	1	1	1	1	1	1	1	1	1
YGL061C	YGL061C				0			-	0.53429		0	0	1	1	1	1	1	1	1	1	1	1	1	1	1	1	1	1	1	1	1	1
YGL059W	YGL059W				0			-	0.636428		0	0	1	1	1	1	1	1	1	1	1	1	1	1	1	1	1	1	1	1	1	1
YGL058W	YGL058W				0			-	0.787879		0	0	1	1	1	1	1	1	1	1	1	1	1	1	1	1	1	1	1	1	1	1
YGL057C	YGL057C				0			-	0.557971		0	0	1	1	1	1	1	1	1	1	1	1	1	1	1	1	1	1	1	1	1	1
YGL055W	YGL055W				0			-	0.722455		0	0	1	1	1	1	1	1	1	1	1	0	1	1	1	1	1	1	1	1	1	1
YBL010C	YBL010C				0			-	0.568702		0	0	1	1	1	1	1	1	1	1	1	1	1	1	1	1	1	0	0	1	1	1
YGL050W	YGL050W				0			-	-		0	0	1	1	1	1	1	1	1	1	1	1	1	1	1	1	0	1	1	1	1	1
YGL049C	YGL049C	YGR162W			0			n4	0.599152		1	1	2	2	2	2	2	2	2	2	2	2	1	2	1	1	1	1	0	1	1	1
YGL048C	YGL048C				0			-	0.777778		0	0	1	1	1	1	1	1	1	1	1	1	1	1	1	1	1	1	0	1	1	1
YGL047W	YGL047W				0			-	0.565657		0	0	1	1	1	1	1	1	1	1	1	1	1	1	1	1	1	1	1	1	1	1
YGL045W	YGL045W		RIM8		1			-	0.56303	0	0	0	1	1	1	1	1	1	1	1	1	1	1	1	1	1	1	1	1	1	1	0
YGL044C	YGL044C				0			-	0.62677		0	0	1	1	1	1	1	1	1	1	1	1	1	1	1	1	1	1	1	1	1	1
YGL043W	YGL043W				0			-	0.675768		0	0	1	1	1	1	1	1	1	1	1	1	1	1	1	1	1	1	1	1	1	1
YGL040C	YGL040C				0			-	0.722385		0	0	1	1	1	1	1	1	1	1	1	1	1	1	1	1	1	1	1	1	1	1
YBL009W	YBL009W	YGL021W			0			n8	0.545019		0	1	2	2	2	2	1	1	1	1	1	0	1	1	1	1	1	1	1	1	1	1
YGL038C	YGL038C				0			-	0.609398		0	1	1	1	1	1	1	1	1	1	1	2	2	1	1	1	1	1	1	1	1	1
YGL037C	YGL037C				0			-	0.604069		0	0	1	1	1	1	1	1	1	1	1	1	1	1	1	1	1	1	1	1	1	1
YGL036W	YGL036W				0			-	0.524485		0	0	1	1	1	1	1	1	1	1	1	1	1	1	1	1	1	1	1	1	1	1
YGL035C	YGL035C				0			-	0.614141		0	0	1	1	1	1	1	1	1	1	1	1	1	1	1	1	1	1	1	1	1	1
YGL033W	YGL033W				0			-	0.64751		0	0	1	1	1	1	1	1	1	1	1	1	1	1	1	1	1	1	1	1	1	1
YGL032C	YGL032C				0			-	0.479853		0	0	1	1	1	1	1	1	1	1	1	1	1	1	1	1	1	1	1	1	1	1
YGL031C	YGL031C	YGR148C			0			n9	0.844017		0	1	2	2	2	2	1	2	2	2	2	1	1	1	1	1	1	1	1	1	1	1
YGL030W	YGL030W				0			-	0.893082		0	0	1	1	1	1	1	1	1	1	1	1	1	1	1	1	1	1	1	1	1	0
YBL008W	YBL008W				0			-	0.6121		0	0	1	1	1	1	1	1	1	1	1	1	1	1	1	1	1	1	1	1	1	1
YGL029W	YGL029W				0			-	0.680328		0	0	1	1	1	1	1	1	1	1	1	1	1	1	1	1	1	1	1	1	1	1
YGL028C	YGL028C				0			-	0.579538		1	1	1	1	1	1	2	1	1	1	1	1	2	1	1	1	1	0	0	1	1	1
YGL027C	YGL027C				0			-	0.597137		0	0	1	1	1	1	1	1	1	1	1	1	1	1	1	1	1	1	1	1	1	1
YGL026C	YGL026C				0			-	0.726375		0	0	1	1	1	1	1	1	1	1	1	1	1	1	1	1	1	1	1	1	1	1
YGL025C	YGL025C				0			-	0.575758		0	0	1	1	1	1	1	1	1	1	1	1	1	1	1	1	1	1	1	1	1	1
YGL023C	YGL023C				0			-	0.524099		0	0	1	1	1	1	1	1	1	1	1	1	1	1	1	1	1	1	1	1	1	1
YGL022W	YGL022W				0			-	0.717007		0	0	1	1	1	1	1	1	1	1	1	1	1	1	1	1	1	1	1	1	1	1
YGL020C	YGL020C		GET1		1			-	0.562305	2	0	0	1	1	1	1	1	1	1	1	1	1	1	1	1	1	1	1	1	1	1	1
YGL019W	YGL019W				0			-	0.680098		0	0	1	1	1	1	1	1	1	1	1	1	1	1	1	1	1	1	1	1	1	1
YAL047C	YAL047C				0			-	0.553221		0	0	1	1	1	1	1	1	1	1	1	1	1	1	1	1	1	1	1	1	1	1
YBL007C	YBL007C		SLA1		1			-	0.591587	8	0	0	1	1	1	1	1	1	1	1	1	1	1	1	1	1	1	1	1	1	1	1
YGL018C	YGL018C				0			-	0.577661		0	0	1	1	1	1	1	1	1	1	1	1	1	1	1	1	1	1	1	1	1	1
YGL017W	YGL017W				0			-	0.584677		0	0	1	1	1	1	1	1	1	1	1	1	1	1	1	1	1	1	1	1	1	1
YGL016W	YGL016W				0			-	0.57181		0	0	1	1	1	1	1	1	1	1	1	1	1	1	1	1	1	1	1	1	1	1
YGL014W	YGL014W				0			-	0.591811		0	1	1	1	1	1	1	2	1	1	1	1	1	1	1	1	1	1	1	1	1	1
YGL012W	YGL012W				0			-	0.716738		0	1	1	1	1	1	1	2	1	1	1	1	1	1	1	1	1	1	0	1	1	1
YGL011C	YGL011C				0			-	0.704453		0	0	1	1	1	1	1	1	1	1	1	1	1	1	1	1	1	1	1	1	1	1
YGL010W	YGL010W				0			-	0.558185		0	0	1	1	1	1	1	1	1	1	1	1	1	1	1	1	1	1	1	1	1	1
YGL009C	YGL009C				0			-	0.741166		0	1	1	1	1	1	1	1	2	2	2	1	1	1	1	1	1	1	1	1	1	1
YGL008C	YGL008C				0			-	0.834074		1	1	1	1	1	1	1	1	2	1	1	2	1	1	1	1	1	1	1	1	1	1
YBL006C	YBL006C				0			-	0.548098		0	0	1	1	1	1	1	1	1	1	1	1	1	1	1	1	1	1	1	1	1	1
YGL006W	YGL006W				0			-	0.640141		0	0	1	1	1	1	1	1	1	1	1	1	1	1	1	1	1	1	1	1	1	1
YGL005C	YGL005C		COG7		1	Tether	COG	-	0.585657	7	0	0	1	1	1	1	1	1	1	1	1	1	1	1	1	1	1	1	1	1	1	1
YGL004C	YGL004C				0			-	0.544218		0	0	1	1	1	1	1	1	1	1	1	1	1	1	1	1	1	1	1	1	1	1
YGL003C	YGL003C				0			-	0.6429		0	0	1	1	1	1	1	1	1	1	1	1	1	1	1	1	1	1	1	1	1	1
YGL001C	YGL001C				0			-	0.711429		0	0	1	1	1	1	1	1	1	1	1	1	1	1	1	1	1	1	1	1	1	1
YGR001C	YGR001C				0			-	0.680614		0	0	1	1	1	1	1	1	1	1	1	1	1	1	1	1	1	1	1	1	1	1
YGR002C	YGR002C				0			-	0.630175		0	0	1	1	1	1	1	1	1	1	1	1	1	1	1	1	1	1	1	1	1	1
YGR003W	YGR003W				0			-	0.530797		0	0	1	1	1	1	1	1	1	1	1	1	1	1	1	1	1	1	1	1	1	1
YGR004W	YGR004W	YLR324W			0			-	0.615335		1	1	2	2	2	2	2	2	2	2	2	2	1	2	1	1	1	1	1	1	1	1
YBL005W	YBL005W	YGL013C			0			n4	0.51559		1	1	2	2	2	2	1	2	2	2	2	2	1	1	1	1	1	0	1	1	1	1
YGR005C	YGR005C				0			-	0.655527		0	0	1	1	1	1	1	1	1	1	1	1	1	1	1	1	1	1	1	1	1	1
YGR006W	YGR006W				0			-	0.603486		0	0	1	1	1	1	1	1	1	1	1	1	1	1	1	1	1	1	1	1	1	1
YGR007W	YGR007W				0			-	0.566343		0	0	1	1	1	1	1	1	1	1	1	1	1	1	1	1	1	1	1	1	1	1
YGR008C	YGR008C	YLR327C			0			n1	0.688889		0	1	2	2	2	2	1	2	1	1	1	1	1	1	1	1	1	1	1	1	1	1
YGR009C	YGR009C		SEC9		1	SNARE		-	0.585278	26	1	1	1	1	1	1	1	2	1	2	2	2	1	2	1	1	1	1	1	1	1	1
YGR010W	YGR010W	YLR328W			0			n4	0.671111		0	1	2	2	2	2	1	1	1	1	1	1	1	1	1	1	1	1	1	1	1	1
YGR012W	YGR012W				0			-	0.641493		0	0	1	1	1	1	1	1	1	1	1	1	1	1	1	1	1	1	1	1	1	1
YGR013W	YGR013W				0			-	0.54833		0	0	1	1	1	1	1	1	1	1	1	1	1	1	1	1	1	1	1	1	1	1
YGR014W	YGR014W				0			-	0.596626		0	0	1	1	1	1	1	1	1	1	1	1	1	1	1	1	1	1	1	1	1	1
YGR015C	YGR015C				0			-	0.561688		0	0	1	1	1	1	1	1	1	1	1	0	1	1	1	1	1	0	0	1	1	1
YBL004W	YBL004W				0			-	0.599598		0	1	1	1	1	1	1	1	1	1	1	1	1	2	1	1	1	1	1	1	1	1
YGR016W	YGR016W				0			-	0.530055		0	0	1	1	1	1	1	1	1	1	1	1	1	1	1	1	1	1	1	1	1	1
YGR017W	YGR017W				0			-	-		0	0	1	1	1	1	1	1	1	1	1	0	0	1	1	1	0	1	0	1	1	1
YGR019W	YGR019W				0			-	0.689218		0	0	1	1	1	1	1	1	1	1	1	0	1	1	1	1	1	1	0	1	1	1
YGR020C	YGR020C				0			-	0.689076		0	0	1	1	1	1	1	1	1	1	1	1	1	1	1	1	1	1	1	1	1	1
YGR021W	YGR021W				0			-	0.578885		0	0	1	1	1	1	1	1	1	1	1	1	1	1	1	1	1	1	1	1	1	1
YGR023W	YGR023W	YLR332W			0			-	0.634218		1	1	2	2	2	2	2	2	2	2	2	2	2	2	1	1	1	1	1	1	1	1
YGR024C	YGR024C				0			-	0.680672		0	0	1	1	1	1	1	1	1	1	1	1	1	1	1	1	1	1	1	1	1	1
YGR026W	YGR026W				0			-	0.572491		0	1	1	1	1	1	1	1	1	1	1	2	1	1	1	1	1	1	1	1	1	1
YGR027C	YGR027C	YLR333C			0			n8	0.864198		1	1	2	2	2	2	1	2	1	1	2	1	2	2	1	1	1	1	1	1	1	1
YGR028W	YGR028W				0			-	0.650046		0	0	1	1	1	1	1	1	1	1	1	0	1	1	1	1	1	1	1	1	1	1
YGR029W	YGR029W				0			-	0.673874		0	1	1	1	1	1	1	2	2	2	1	1	1	1	1	1	1	1	1	1	1	1
YGR030C	YGR030C				0			-	0.562771		0	0	1	1	1	1	1	1	1	1	1	1	1	1	1	1	1	1	1	1	1	1
YGR031W	YGR031W				0			-	0.63285		0	0	1	1	1	1	1	1	1	1	1	1	1	1	1	1	1	1	0	1	1	1
YGR032W	YGR032W	YLR342W			0			n8	0.776122		1	1	2	2	2	2	2	2	2	2	2	2	2	2	1	1	1	1	1	1	1	1
YGR033C	YGR033C				0			-	0.641135		0	0	1	1	1	1	1	1	1	1	1	1	1	1	1	1	1	1	1	1	1	1
YGR034W	YGR034W	YLR344W			0			n8	0.830729		0	1	2	2	2	2	1	1	1	2	2	1	1	1	1	1	1	1	1	1	1	1
YGR036C	YGR036C				0			-	0.621739		0	0	1	1	1	1	1	1	1	1	1	1	1	1	1	1	1	1	1	1	1	1
YGR037C	YGR037C				0			-	0.75		0	0	1	1	1	1	1	1	1	1	1	1	1	1	1	1	1	1	1	1	1	1
YGR038W	YGR038W	YLR350W			0			n4	0.707317		0	1	2	2	2	2	2	2	1	1	1	1	1	1	1	1	1	1	1	1	1	1
YGR040W	YGR040W				0			-	0.708907		0	0	1	1	1	1	1	1	1	1	1	1	1	1	1	1	1	1	1	1	1	1
YGR041W	YGR041W	YLR353W			0			-	0.537594		1	1	2	2	2	2	2	2	2	2	2	2	2	2	1	1	1	1	1	1	1	1
YGR042W	YGR042W				0			-	0.65493		0	0	1	1	1	1	1	1	1	1	1	1	1	1	1	1	1	1	1	1	1	1
YGR043C	YGR043C	YLR354C			0			n4	0.726368		1	1	2	2	2	2	2	2	2	2	2	1	2	2	1	1	1	1	1	1	1	1
YGR044C	YGR044C				0			-	0.621723		0	0	1	1	1	1	1	1	1	1	1	1	1	1	1	1	1	0	0	1	1	1
YGR046W	YGR046W				0			-	0.618443		0	0	1	1	1	1	1	1	1	1	1	1	1	1	1	1	1	1	1	1	1	1
YGR047C	YGR047C				0			-	0.638484		0	0	1	1	1	1	1	1	1	1	1	1	1	1	1	1	1	1	0	1	1	1
YGR048W	YGR048W				0			-	0.676301		0	1	1	1	1	1	1	1	2	1	1	1	1	1	1	1	1	1	1	1	1	1
YGR049W	YGR049W	YLR356W			0			n4	0.563607		0	1	2	2	2	2	2	2	2	2	2	1	1	1	1	1	1	1	1	1	1	1
YGR052W	YGR052W				0			-	-		0	0	1	1	1	1	1	1	1	1	1	1	0	0	0	1	1	1	1	1	1	1
YBL001C	YBL001C				0			-	0.704762		1	1	1	1	1	1	1	1	1	1	2	2	2	2	1	1	1	1	1	1	1	1
YGR053C	YGR053C				0			-	0.498366		0	0	1	1	1	1	1	1	1	1	1	0	1	1	1	1	1	1	1	1	1	1
YGR054W	YGR054W				0			-	0.648464		0	0	1	1	1	1	1	1	1	1	1	1	1	1	1	1	1	1	1	1	1	1
YGR055W	YGR055W				0			-	0.659182		1	1	1	1	1	1	2	1	2	1	1	2	1	1	1	1	1	1	1	1	1	1
YGR056W	YGR056W	YLR357W			0			n3	0.589744		1	1	2	2	2	2	2	2	2	2	2	2	2	2	1	1	1	1	1	1	1	1
YGR057C	YGR057C				0			-	0.599174		0	0	1	1	1	1	1	1	1	1	1	1	1	1	1	1	1	1	1	1	1	1
YGR058W	YGR058W				0			-	0.60423		0	0	1	1	1	1	1	1	1	1	1	1	1	1	1	1	1	1	0	1	1	1
YHR107C	YHR107C				0			-	0.69797		0	1	1	1	1	1	2	1	1	1	1	1	1	1	1	1	1	1	0	1	1	1
YGR060W	YGR060W				0			-	0.732684		0	0	1	1	1	1	1	1	1	1	1	1	1	1	1	1	1	1	1	1	1	1
YGR061C	YGR061C				0			-	0.702716		0	0	1	1	1	1	1	1	1	1	1	1	1	1	1	1	1	1	1	1	1	1
YGR062C	YGR062C				0			-	0.627193		0	0	1	1	1	1	1	1	1	1	1	1	1	1	1	1	1	1	1	1	1	1
YBR001C	YBR001C	YDR001C			0			n6	0.648565		1	1	2	2	2	2	2	1	1	1	1	2	2	2	1	1	1	1	1	1	1	1
YGR063C	YGR063C				0			-	0.734628		0	0	1	1	1	1	1	1	1	1	1	1	1	1	1	1	1	1	1	1	1	1
YGR065C	YGR065C				0			-	0.661102		0	1	1	1	1	2	1	1	1	1	1	1	1	1	1	1	1	1	1	1	1	1
YGR067C	YGR067C				0			-	0.590492		0	0	1	1	1	1	1	1	1	1	1	1	1	1	1	1	1	1	1	1	0	0
YGR068C	YGR068C		ART5		1	Coat/Adaptor	Arrestin	-	-	1	0	0	1	1	1	1	1	1	1	1	1	1	1	1	0	1	1	1	1	1	1	1
YGR070W	YGR070W	YLR371W			0			n7	0.675353		0	1	2	2	2	2	1	1	1	1	1	1	1	1	1	1	1	1	1	1	1	1
YGR072W	YGR072W				0			-	0.506629		0	0	1	1	1	1	1	1	1	1	1	1	1	1	1	1	1	1	0	1	1	1
YGR074W	YGR074W				0			-	0.603286		0	1	1	1	1	1	2	1	1	1	1	1	1	1	1	1	1	1	1	1	1	1
YGR075C	YGR075C				0			-	0.59596		0	0	1	1	1	1	1	1	1	1	1	1	1	1	1	1	1	1	1	1	1	1
YGR076C	YGR076C				0			-	0.711828		0	0	1	1	1	1	1	1	1	1	1	1	1	1	1	1	1	1	1	1	1	1
YBR002C	YBR002C		RER2		1	Lipid control		-	0.623188	0	0	0	1	1	1	1	1	1	1	1	1	1	1	1	1	1	1	1	1	1	1	1
YGR077C	YGR077C				0			-	0.520354		0	0	1	1	1	1	1	1	1	1	1	1	1	1	1	1	1	1	1	1	1	1
YGR078C	YGR078C				0			-	0.650877		0	0	1	1	1	1	1	1	1	1	1	1	1	1	1	1	1	1	1	1	1	1
YGR079W	YGR079W				0			-	0.52179		0	0	1	1	1	1	1	1	1	1	0	1	1	1	1	1	1	1	1	1	1	1
YGR080W	YGR080W				0			-	0.563291		0	0	1	1	1	1	1	1	1	1	1	1	1	1	1	1	1	1	1	1	1	1
YGR081C	YGR081C				0			-	0.577778		0	0	1	1	1	1	1	1	1	1	1	1	1	1	1	1	1	1	1	1	1	1
YGR082W	YGR082W				0			-	0.65045		1	1	1	1	1	1	1	1	2	2	2	1	1	2	1	1	1	1	1	1	1	1
YGR083C	YGR083C				0			-	0.634052		0	0	1	1	1	1	1	1	1	1	1	1	1	1	1	1	1	1	1	1	1	1
YGR084C	YGR084C				0			-	0.572464		0	0	1	1	1	1	1	1	1	1	1	1	1	1	1	1	1	1	1	1	1	1
YGR085C	YGR085C	YPR102C			0			n8	0.88		0	1	2	2	2	2	1	1	1	1	1	1	1	1	1	1	1	1	1	1	1	1
YGR086C	YGR086C		PIL1		1			-	0.788961	3	1	1	1	1	1	1	2	1	2	2	2	2	1	1	1	1	1	1	1	1	1	1
YBR003W	YBR003W				0			-	0.685856		0	0	1	1	1	1	1	1	1	1	1	1	1	1	1	1	1	1	1	1	1	1
YGR088W	YGR088W				0			-	0.667272		0	0	1	1	1	1	0	0	0	1	1	0	1	1	1	1	1	0	0	1	1	1
YGR089W	YGR089W				0			-	0.562997		0	0	1	1	1	1	1	1	1	1	1	1	1	1	1	1	1	1	1	1	1	1
YGR090W	YGR090W				0			-	0.652652		0	0	1	1	1	1	1	1	1	1	1	1	1	1	1	1	1	1	1	1	1	1
YGR091W	YGR091W				0			-	0.555056		0	0	1	1	1	1	1	1	1	1	1	1	1	1	1	1	1	1	1	1	1	1
YGR092W	YGR092W	YPR111W			0			n4	0.697183		0	1	2	2	2	2	2	1	1	2	2	1	1	1	1	1	1	1	1	1	1	1
YGR093W	YGR093W				0			-	0.589372		0	0	1	1	1	1	1	1	1	1	1	1	1	1	1	1	1	1	1	1	1	1
YGR094W	YGR094W				0			-	0.754884		1	1	1	1	1	1	1	2	2	2	2	2	1	1	1	1	1	1	1	1	1	1
YGR095C	YGR095C				0			-	0.598519		0	0	1	1	1	1	1	1	1	1	1	1	1	1	1	1	1	1	1	1	1	1
YGR096W	YGR096W				0			-	0.582237		0	0	1	1	1	1	1	1	1	1	1	1	1	1	1	1	1	1	1	1	1	1
YAL046C	YAL046C				0			-	0.637681		0	0	1	1	1	1	1	1	1	1	1	1	1	1	1	1	1	1	1	1	1	1
YBR004C	YBR004C				0			-	0.582935		0	0	1	1	1	1	1	1	1	1	1	1	1	1	1	1	1	1	1	1	1	1
YGR097W	YGR097W	YPR115W			0			-	0.594461		1	1	2	2	2	2	2	2	1	1	2	2	2	2	1	1	1	1	0	1	1	1
YGR098C	YGR098C				0			-	0.548157		0	0	1	1	1	1	1	1	1	1	1	1	1	1	1	1	1	1	0	1	1	1
YGR099W	YGR099W				0			-	0.542108		0	0	1	1	1	1	1	1	1	1	1	1	1	1	1	1	1	1	1	1	1	1
YGR100W	YGR100W				0			-	0.626102		0	0	1	1	1	1	1	1	1	1	1	1	1	1	1	1	1	1	0	1	1	1
YGR101W	YGR101W				0			-	0.603682		0	0	1	1	1	1	1	1	1	1	1	1	1	1	1	1	1	1	1	1	1	1
YGR102C	YGR102C				0			-	0.54845		0	0	1	1	1	1	1	1	1	1	1	1	1	1	1	1	1	1	1	1	1	1
YGR103W	YGR103W				0			-	0.713499		0	0	1	1	1	1	1	1	1	1	1	1	1	1	1	1	1	1	1	1	1	1
YGR104C	YGR104C				0			-	0.585938		0	0	1	1	1	1	1	1	1	1	1	1	1	1	1	1	1	1	1	1	1	1
YGR105W	YGR105W				0			-	0.722222		0	0	1	1	1	1	1	1	1	1	1	1	1	1	1	1	1	1	1	1	1	1
YGR106C	YGR106C				0			-	0.544489		0	0	1	1	1	1	1	1	1	1	1	1	1	1	1	1	1	1	1	1	1	1
YBR005W	YBR005W	YDR003W	RCR1	RCR2	1			n3	0.521036	0	1	1	2	2	2	2	2	2	1	2	2	1	1	2	1	1	1	1	1	1	1	1
YGR108W	YGR108W	YPR119W			0			n3	0.6625		1	1	2	2	2	2	2	2	2	2	2	2	2	1	1	1	1	1	1	1	1	1
YGR109C	YGR109C	YPR120C			0			n4	0.572942		1	1	2	2	2	2	2	2	2	2	2	2	2	2	1	1	1	1	1	1	1	1
YGR110W	YGR110W				0			-	0.579235		0	0	1	1	1	1	1	1	1	1	1	1	1	1	1	1	1	1	1	1	1	1
YGR111W	YGR111W				0			-	0.55812		0	0	1	1	1	1	1	1	1	1	1	1	1	1	1	1	1	1	0	1	1	1
YGR112W	YGR112W				0			-	0.633426		0	0	1	1	1	1	1	1	1	1	1	1	1	1	1	1	1	1	1	1	1	1
YGR113W	YGR113W				0			-	0.550955		0	0	1	1	1	1	1	1	1	1	1	1	1	1	1	1	1	1	1	1	1	1
YGR116W	YGR116W				0			-	0.687743		0	0	1	1	1	1	1	1	1	1	1	1	1	1	1	1	1	1	0	1	1	1
YGR117C	YGR117C				0			-	0.551887		0	0	1	1	1	1	1	1	1	1	1	1	1	1	1	1	1	1	0	1	1	1
YGR118W	YGR118W	YPR132W			0			-	0.881279		1	1	2	2	2	2	1	2	2	2	2	2	1	2	1	1	1	1	1	1	1	1
YGR119C	YGR119C				0			-	0.622222		0	0	1	1	1	1	1	1	1	1	1	1	1	1	1	1	1	1	1	1	1	1
YBR006W	YBR006W				0			-	0.693603		0	0	1	1	1	1	1	1	1	1	1	1	0	1	1	1	1	1	1	1	1	1
YGR120C	YGR120C		COG2		1	Tether	COG	-	0.533613	7	0	0	1	1	1	1	1	1	1	1	1	1	1	1	1	1	1	1	1	1	1	1
YGR121C	YGR121C	YPR138C			0			n8	0.707783		0	1	2	2	2	2	2	1	1	1	1	1	1	1	1	1	1	1	1	1	1	1
YGR122W	YGR122W				0			-	0.520619		0	0	1	1	1	1	1	1	1	1	1	1	1	1	1	1	1	1	0	1	1	1
YGR123C	YGR123C				0			-	0.640026		0	0	1	1	1	1	1	1	1	1	1	1	1	1	1	1	1	1	1	1	1	1
YGR124W	YGR124W	YPR145W			0			n8	0.745201		0	1	2	2	2	2	1	1	1	1	1	1	1	1	1	1	1	1	1	1	1	1
YGR125W	YGR125W				0			-	0.612358		0	0	1	1	1	1	1	1	1	1	1	1	1	1	1	1	1	1	0	1	1	1
YGR126W	YGR126W				0			-	-		0	0	1	1	1	1	1	1	1	1	1	0	1	1	0	1	1	0	0	1	1	1
YGR127W	YGR127W				0			-	0.53911		0	0	1	1	1	1	1	1	1	1	1	1	1	1	1	1	1	1	1	1	1	1
YGR128C	YGR128C				0			-	0.579218		0	0	1	1	1	1	1	1	1	1	1	1	1	1	1	1	1	1	0	1	1	1
YBR007C	YBR007C				0			-	0.550704		0	0	1	1	1	1	1	1	1	1	1	1	1	1	1	1	1	1	0	1	1	1
YGR129W	YGR129W				0			-	0.546032		0	0	1	1	1	1	1	1	1	1	1	1	1	1	1	1	1	1	1	1	1	1
YGR130C	YGR130C				0			-	0.542049		0	1	1	1	1	1	1	2	2	2	2	1	1	1	1	1	1	1	1	1	1	1
YGR131W	YGR131W	YPR149W			0			n0	0.652941		1	1	2	2	2	2	2	2	2	2	2	2	1	1	1	1	1	1	1	1	1	1
YGR132C	YGR132C				0			-	0.720999		0	0	1	1	1	1	1	1	1	1	1	1	1	1	1	1	1	1	1	1	1	1
YGR133W	YGR133W				0			-	0.532468		0	0	1	1	1	1	1	1	1	1	1	1	1	1	1	1	1	1	1	1	1	1
YGR134W	YGR134W				0			-	0.517505		0	0	1	1	1	1	1	1	1	1	1	1	1	1	1	1	1	1	1	1	1	1
YGR135W	YGR135W				0			-	0.752		0	0	1	1	1	1	1	1	1	1	1	1	1	1	1	1	1	1	1	1	1	1
YGR136W	YGR136W	YPR154W	LSB1	PIN3	1			n6	0.660377	1	1	1	2	2	2	2	1	1	2	1	1	2	1	1	1	1	1	1	1	1	1	1
YGR138C	YGR138C	YPR156C			0			n8	0.654342		0	1	2	2	2	2	1	1	1	2	1	1	1	1	1	1	1	1	0	1	1	1
YGR140W	YGR140W				0			-	0.496786		0	0	1	1	1	1	1	1	1	1	1	1	1	1	1	1	1	1	1	1	1	1
YGR141W	YGR141W	YPR157W			0			n4	0.623932		0	1	2	2	2	2	1	2	1	2	1	1	1	1	1	1	1	1	1	1	1	1
YGR142W	YGR142W	YPR158W	BTN2	CUR1	1			-	0.530658	0	1	1	2	2	2	2	1	2	2	2	2	2	2	2	1	1	1	1	1	1	1	1
YGR143W	YGR143W	YPR159W			0			n8	0.661524		1	1	2	2	2	2	2	2	2	2	2	2	2	1	1	1	1	1	1	1	1	1
YGR144W	YGR144W				0			-	-		0	0	1	1	1	1	1	0	1	1	1	1	1	1	1	1	0	1	1	1	1	1
YGR145W	YGR145W				0			-	0.712476		0	0	1	1	1	1	1	1	1	1	1	1	1	1	1	1	1	1	1	1	1	1
YGR146C	YGR146C				0			-	0.52381		0	1	1	1	1	1	2	2	2	1	1	0	1	0	1	1	1	1	1	1	1	0
YGR147C	YGR147C				0			-	0.583717		0	0	1	1	1	1	1	1	1	1	1	1	1	1	1	1	1	1	1	1	1	1
YGR149W	YGR149W				0			-	0.634067		0	0	1	1	1	1	1	1	1	1	1	1	0	1	1	1	1	1	1	1	1	1
YGR150C	YGR150C				0			-	0.565873		0	0	1	1	1	1	1	1	1	1	1	1	1	1	1	1	1	1	1	1	1	1
YGR152C	YGR152C				0			-	0.703851		0	0	1	1	1	1	1	1	1	1	1	1	1	1	1	1	1	1	1	1	1	1
YGR155W	YGR155W				0			-	0.714575		0	0	1	1	1	1	1	1	1	1	0	1	1	1	1	1	1	1	1	1	1	1
YGR156W	YGR156W				0			-	0.536546		0	0	1	1	1	1	1	1	1	1	1	1	1	1	1	1	1	1	1	1	1	1
YGR157W	YGR157W				0			-	0.589897		0	1	1	1	1	1	1	1	1	1	1	2	2	2	1	1	1	1	1	1	1	1
YGR158C	YGR158C				0			-	0.586498		0	0	1	1	1	1	1	1	1	1	1	1	1	1	1	1	1	1	1	1	1	0
YGR159C	YGR159C				0			-	0.669656		0	0	1	1	1	1	1	1	1	1	1	1	1	1	1	1	1	1	1	1	1	1
YGR161C	YGR161C				0			-	0.586387		0	0	1	1	1	1	1	1	1	1	1	1	1	1	1	1	1	0	1	1	1	1
YGR163W	YGR163W				0			-	0.716867		0	0	1	1	1	1	1	1	1	1	1	1	1	1	1	1	1	1	1	1	1	1
YGR165W	YGR165W				0			-	0.622754		0	0	1	1	1	1	1	1	1	1	1	1	1	1	1	1	1	1	1	1	1	1
YGR166W	YGR166W		TRS65		1	Tether	TRAPP	-	0.565421	10	0	0	1	1	1	1	1	1	1	1	1	1	1	1	1	1	1	1	1	1	1	1
YGR167W	YGR167W		CLC1		1	Coat/Adaptor	Clathrin	-	0.648148	23	0	0	1	1	1	1	1	1	1	1	1	1	1	1	1	1	1	1	1	1	1	1
YGR168C	YGR168C				0			-	0.532146		0	0	1	1	1	1	1	0	0	1	1	1	1	1	1	1	1	1	1	1	1	1
YGR169C	YGR169C				0			-	0.569665		0	0	1	1	1	1	1	1	1	1	1	1	1	1	1	1	1	1	1	1	1	1
YGR170W	YGR170W				0			-	0.582771		0	0	1	1	1	1	1	1	1	1	1	1	1	1	1	1	1	1	0	1	1	1
YGR171C	YGR171C				0			-	0.611814		0	0	1	1	1	1	1	1	1	1	1	1	1	1	1	1	1	1	1	1	1	1
YGR172C	YGR172C		YIP1		1			-	0.613605	4	0	0	1	1	1	1	1	1	1	1	1	1	1	1	1	1	1	1	1	1	1	1
YGR173W	YGR173W				0			-	0.767568		0	0	1	1	1	1	1	1	1	1	1	1	0	1	1	1	1	1	1	1	1	1
YGR174C	YGR174C				0			-	0.659722		0	0	1	1	1	1	1	1	1	1	1	1	1	1	1	1	1	1	1	1	1	1
YBR011C	YBR011C				0			-	0.810185		0	0	1	1	1	1	1	1	1	1	1	1	1	1	1	1	1	1	1	1	1	1
YGR175C	YGR175C				0			-	0.691684		0	1	1	1	1	1	1	1	1	1	1	2	1	1	1	1	1	1	1	1	1	1
YGR178C	YGR178C				0			-	0.587347		0	0	1	1	1	1	1	1	1	1	1	1	1	1	1	1	1	1	1	1	1	1
YGR179C	YGR179C				0			-	0.527624		0	0	1	1	1	1	1	1	1	1	1	1	1	1	1	1	1	1	1	1	1	1
YGR180C	YGR180C	YJL026W			0			n3	0.758706		1	1	2	2	2	2	2	2	2	2	2	2	2	2	1	1	1	1	1	1	1	1
YGR181W	YGR181W				0			-	0.715686		0	0	1	1	1	1	1	1	1	1	1	1	1	1	1	1	1	1	1	1	1	1
YGR183C	YGR183C				0			-	0.741784		0	1	1	1	1	1	1	1	1	1	1	1	1	2	1	1	1	1	1	1	1	1
YGR184C	YGR184C				0			-	0.584666		0	1	1	1	1	1	1	1	1	1	1	1	1	2	1	1	1	1	0	1	1	1
YGR185C	YGR185C				0			-	0.736181		0	0	1	1	1	1	1	1	1	1	1	1	1	1	1	1	1	1	1	1	1	1
YGR186W	YGR186W				0			-	0.648609		0	0	1	1	1	1	1	1	1	1	1	1	1	1	1	1	1	1	1	1	1	1
YGR187C	YGR187C				0			-	0.700521		0	0	1	1	1	1	1	1	1	1	1	1	1	1	1	1	1	1	1	1	1	1
YGR188C	YGR188C	YJL013C			0			-	0.587847		0	1	2	2	2	2	2	2	2	2	2	1	1	1	1	1	1	1	1	1	1	1
YGR189C	YGR189C				0			-	0.59081		1	1	1	1	1	1	1	1	1	2	2	0	1	2	1	1	1	1	1	1	1	1
YGR192C	YGR192C	YJR009C			0			n6	0.831325		1	1	2	2	2	2	1	2	1	2	2	2	1	1	1	1	1	0	0	1	1	1
YGR193C	YGR193C				0			-	0.589491		0	0	1	1	1	1	1	1	1	1	1	1	1	1	1	1	1	1	1	1	1	1
YGR194C	YGR194C				0			-	0.636833		0	0	1	1	1	1	1	1	1	1	1	0	1	1	1	1	1	1	0	1	1	1
YGR195W	YGR195W				0			-	0.686992		0	0	1	1	1	1	1	1	1	1	1	1	1	1	1	1	1	1	1	1	1	1
YGR196C	YGR196C				0			-	0.532278		0	0	1	1	1	1	1	1	1	1	1	1	1	1	1	1	1	1	1	1	1	1
YGR197C	YGR197C	YJR015W			0			n6	-		1	1	2	2	2	2	2	1	2	2	2	2	0	0	0	1	1	1	1	1	1	1
YGR198W	YGR198W		YPP1		1			-	0.543056	1	0	0	1	1	1	1	1	1	1	1	1	1	1	1	1	1	1	1	1	1	1	1
YGR199W	YGR199W				0			-	0.601852		0	0	1	1	1	1	1	1	1	1	1	1	1	1	1	1	1	0	1	1	1	1
YGR200C	YGR200C				0			-	0.62585		0	0	1	1	1	1	1	1	1	1	1	1	1	1	1	1	1	1	1	1	1	1
YGR202C	YGR202C				0			-	0.647783		0	1	1	1	1	1	1	1	1	1	1	1	2	1	1	1	1	1	1	1	1	1
YGR203W	YGR203W				0			-	0.611494		0	0	1	1	1	1	1	1	1	1	1	1	1	1	1	1	1	1	1	1	1	1
YGR204W	YGR204W				0			-	0.720464		0	0	1	1	1	1	1	1	1	1	1	1	1	1	1	1	1	1	1	1	1	1
YGR205W	YGR205W				0			-	0.574269		0	0	1	1	1	1	1	1	1	1	1	1	1	1	1	1	1	1	1	1	1	1
YGR206W	YGR206W		MVB12		1	ESCRT		-	0.537415	12	0	0	1	1	1	1	1	1	1	1	1	1	1	1	1	1	1	1	1	1	1	1
YAL044W-A	YAL044W-A				0			-	0.60961		0	0	1	1	1	1	1	1	1	1	1	0	1	1	1	1	1	1	1	1	1	1
YBR014C	YBR014C	YDL010W			0			n6	0.605346		0	1	2	2	2	2	1	1	1	1	1	1	1	1	1	1	1	1	1	1	1	1
YGR207C	YGR207C				0			-	0.648718		0	0	1	1	1	1	1	1	1	1	1	1	1	1	1	1	1	1	1	1	1	1
YGR208W	YGR208W				0			-	0.627385		0	0	1	1	1	1	1	1	1	1	1	1	1	1	1	1	1	1	1	1	1	1
YGR209C	YGR209C	YLR043C	TRX2	TRX1	1			-	0.746032	0	1	1	2	2	2	2	1	1	0	1	1	1	2	1	1	1	1	1	1	1	1	1
YGR210C	YGR210C				0			-	0.719512		0	0	1	1	1	1	1	1	1	1	1	1	1	1	1	1	1	1	1	1	1	1
YGR211W	YGR211W				0			-	0.707819		0	0	1	1	1	1	1	1	1	1	1	1	1	1	1	1	1	1	1	1	1	1
YGR212W	YGR212W				0			-	0.545872		0	0	1	1	1	1	1	1	1	1	1	1	1	1	1	1	1	1	1	1	1	1
YGR214W	YGR214W	YLR048W			0			n8	0.839262		1	1	2	2	2	2	1	2	2	2	2	1	2	2	1	1	1	1	1	1	1	1
YGR215W	YGR215W				0			-	0.663609		0	0	1	1	1	1	1	1	1	1	1	1	1	1	1	1	1	1	1	1	1	1
YGR216C	YGR216C				0			-	0.552489		0	0	1	1	1	1	1	1	1	1	1	1	1	1	1	1	1	1	1	1	1	1
YBR015C	YBR015C				0			-	0.617663		1	1	1	1	1	1	1	1	1	1	2	2	1	2	1	1	1	1	1	1	1	1
YGR217W	YGR217W				0			-	0.57868		0	1	1	1	1	1	1	1	1	1	1	1	2	2	1	1	1	1	1	1	1	1
YGR218W	YGR218W				0			-	0.697025		1	1	1	1	1	1	2	2	1	2	2	1	2	2	1	1	1	1	1	1	1	1
YGR220C	YGR220C				0			-	0.648418		0	0	1	1	1	1	1	1	1	1	1	1	1	1	1	1	1	1	1	1	1	1
YGR221C	YGR221C	YHR149C			0			n4	0.533624		1	1	2	2	2	2	2	1	2	2	1	1	2	2	1	1	1	1	1	1	1	1
YGR222W	YGR222W				0			-	0.542484		0	0	1	1	1	1	1	1	1	1	1	0	1	1	1	1	1	1	1	1	1	1
YGR223C	YGR223C				0			-	0.596078		0	0	1	1	1	1	1	1	1	1	1	1	1	1	1	1	1	1	1	1	1	1
YGR225W	YGR225W				0			-	0.548953		0	0	1	1	1	1	1	1	1	1	1	1	1	1	1	1	1	1	1	1	1	1
YGR227W	YGR227W				0			-	0.609741		0	0	1	1	1	1	1	1	1	1	1	1	1	1	1	1	1	1	1	1	1	1
YGR229C	YGR229C				0			-	0.627488		0	0	1	1	1	1	1	1	1	1	1	1	1	1	1	1	1	1	1	1	1	1
YGR230W	YGR230W	YHR152W			0			-	0.6		1	1	2	2	2	2	2	2	1	2	2	1	2	2	1	1	1	1	1	1	1	1
YGR231C	YGR231C				0			-	0.708738		0	0	1	1	1	1	1	1	1	1	1	1	1	1	1	1	1	1	0	1	1	1
YGR232W	YGR232W				0			-	0.572687		0	0	1	1	1	1	1	1	1	1	1	1	1	1	1	1	1	1	1	1	1	1
YGR233C	YGR233C				0			-	0.61101		0	0	1	1	1	1	1	0	1	1	1	1	1	1	1	1	1	1	0	1	1	1
YGR234W	YGR234W				0			-	0.611111		0	1	1	1	0	1	1	1	1	1	1	2	1	1	1	1	1	0	0	1	1	1
YGR235C	YGR235C				0			-	0.578171		0	0	1	1	1	1	1	1	1	1	1	1	1	1	1	1	1	1	1	1	1	1
YGR236C	YGR236C				0			-	0.505747		0	1	1	1	1	1	1	1	1	2	1	1	1	1	1	1	1	1	0	1	1	1
YGR237C	YGR237C				0			-	0.553943		0	0	1	1	1	1	1	1	1	1	1	1	1	1	1	1	1	1	1	1	1	1
YGR238C	YGR238C	YHR158C			0			n4	0.648639		1	1	2	2	2	2	2	1	1	1	1	1	2	2	1	1	1	1	1	1	1	1
YBR017C	YBR017C				0			-	0.607533		0	0	1	1	1	1	1	1	1	1	1	1	1	1	1	1	1	1	1	1	1	1
YGR239C	YGR239C	YHR160C			0			-	0.530637		1	1	2	2	2	2	2	2	2	2	2	2	1	1	1	1	1	1	1	1	1	1
YGR240C	YGR240C				0			-	0.689002		0	0	1	1	1	1	1	1	1	1	1	1	1	1	1	1	1	1	1	1	1	1
YGR241C	YGR241C	YHR161C	YAP1802	YAP1801	1	Coat/Adaptor	Clathrin-PM	n4	0.610329	2	0	1	2	2	2	2	2	2	2	2	2	1	1	1	1	1	1	1	1	1	1	1
YGR243W	YGR243W	YHR162W			0			n3	0.666667		0	1	2	2	2	2	2	2	2	2	2	1	1	1	1	1	1	1	1	1	1	1
YGR244C	YGR244C				0			-	0.725768		0	0	1	1	1	1	1	1	1	1	1	1	1	1	1	1	1	1	1	1	1	1
YGR245C	YGR245C				0			-	0.655263		0	0	1	1	1	1	1	1	1	1	1	1	1	1	1	1	1	1	1	1	1	1
YGR246C	YGR246C				0			-	0.643926		0	0	1	1	1	1	1	1	1	1	1	1	1	1	1	1	1	1	1	1	1	1
YGR247W	YGR247W				0			-	0.565421		0	0	1	1	1	1	1	1	1	1	1	1	1	1	1	1	1	1	1	1	1	1
YGR248W	YGR248W	YHR163W			0			n4	0.582361		0	1	2	2	2	2	1	2	2	2	2	1	1	1	1	1	1	1	1	1	1	0
YBR018C	YBR018C				0			-	0.643116		0	1	1	1	1	1	0	1	1	2	1	1	1	1	1	1	1	0	0	1	1	0
YOR140W	YOR140W				0			-	0.515785		0	0	1	1	1	1	1	0	1	1	1	0	0	0	1	1	1	1	1	1	1	1
YGR250C	YGR250C				0			-	-		0	0	1	1	1	1	1	1	1	1	1	1	1	1	0	1	1	1	1	1	1	1
YGR251W	YGR251W				0			-	0.547009		0	0	1	1	1	1	1	1	1	1	1	1	1	1	1	1	1	1	1	1	1	1
YGR252W	YGR252W				0			-	0.723693		0	0	1	1	1	1	1	1	1	1	0	1	1	1	1	1	1	1	1	1	1	1
YOL038W	YOL038W				0			-	0.726797		0	0	1	1	1	1	1	1	1	1	1	1	1	1	1	1	1	1	1	1	1	1
YGR254W	YGR254W	YHR174W			0			n5	0.829528		1	1	2	2	2	2	2	2	1	2	1	2	1	2	1	1	1	1	1	1	1	1
YGR255C	YGR255C				0			-	0.639183		0	0	1	1	1	1	1	1	1	1	1	1	1	1	1	1	1	1	1	1	1	1
YGR256W	YGR256W	YHR183W			0			n8	0.778231		0	1	2	1	2	2	1	2	1	1	1	1	1	1	1	1	1	1	1	1	1	1
YGR257C	YGR257C				0			-	0.639205		0	0	1	1	1	1	1	1	1	1	1	1	1	1	1	1	1	1	1	1	1	1
YGR258C	YGR258C				0			-	0.599473		0	0	1	1	1	1	1	1	1	1	1	1	1	1	1	1	1	1	1	1	1	1
YBR019C	YBR019C				0			-	0.592648		0	1	1	1	1	1	0	1	1	1	1	1	2	1	1	1	1	0	0	1	1	0
YGR260W	YGR260W				0			-	-		0	1	1	1	1	1	1	1	1	1	2	1	1	1	0	1	1	1	0	1	0	0
YGR261C	YGR261C		APL6		1	Coat/Adaptor	AP-3	-	0.576293	14	0	0	1	1	1	1	1	1	1	1	1	1	1	1	1	1	1	1	1	1	1	1
YGR262C	YGR262C				0			-	0.671717		0	0	1	1	1	1	1	1	1	1	1	1	1	1	1	1	1	1	1	1	1	1
YGR263C	YGR263C				0			-	0.52877		0	0	1	1	1	1	1	1	1	1	1	0	1	1	1	0	1	1	1	1	1	1
YGR264C	YGR264C				0			-	0.686613		0	1	1	1	1	1	1	1	1	1	1	1	2	1	1	1	1	1	1	1	1	1
YGR266W	YGR266W				0			-	0.61247		0	0	1	1	1	1	1	1	0	1	1	1	1	1	1	1	1	0	0	1	1	1
YGR267C	YGR267C				0			-	0.714481		0	0	1	1	1	1	1	1	1	1	1	1	1	1	1	1	1	1	1	1	1	1
YGR268C	YGR268C				0			-	0.538721		0	1	1	1	1	1	1	1	1	1	1	2	1	1	1	1	1	1	1	1	1	1
YGR270W	YGR270W				0			-	0.625758		0	0	1	1	1	1	1	1	1	1	1	1	1	1	1	1	1	1	1	1	1	1
YGR271W	YGR271W				0			-	0.685875		0	0	1	1	1	1	1	1	1	1	1	1	1	1	1	1	1	1	1	1	1	1
YBR020W	YBR020W	YDR009W			0			-	0.596561		1	1	2	2	0	2	0	2	2	2	2	2	2	2	1	1	1	0	0	1	1	0
YGR271C-A	YGR271C-A				0			-	0.650246		0	0	1	1	1	1	1	1	1	1	1	1	1	1	1	1	1	1	1	1	1	1
YGR273C	YGR273C	YMR295C			0			n4	0.60034		0	1	2	2	2	2	2	2	1	2	2	1	1	1	1	1	1	1	1	1	1	1
YGR274C	YGR274C				0			-	0.652722		0	0	1	1	1	1	1	1	1	1	1	1	1	1	1	1	1	1	1	1	1	1
YGR275W	YGR275W				0			-	0.597403		0	0	1	1	1	1	1	1	1	1	1	1	1	1	1	1	1	1	1	1	1	1
YGR276C	YGR276C				0			-	0.57164		0	0	1	1	1	1	1	1	1	1	1	1	1	1	1	1	1	1	1	1	1	1
YGR277C	YGR277C				0			-	0.58072		0	0	1	1	1	1	1	1	1	1	1	1	1	1	1	1	1	1	1	1	1	1
YGR278W	YGR278W				0			-	0.550943		0	0	1	1	1	1	1	1	1	1	1	1	1	1	1	1	1	1	1	1	1	1
YGR279C	YGR279C	YMR305C			0			n4	0.656113		1	1	2	2	2	2	2	2	2	2	2	1	2	2	1	1	1	1	1	1	1	1
YGR280C	YGR280C				0			-	0.660539		0	0	1	1	1	1	1	1	1	1	1	1	1	1	1	1	1	1	1	1	1	1
YBR022W	YBR022W				0			-	-		0	0	1	1	1	1	1	1	1	1	1	1	1	1	1	0	0	0	0	1	1	1
YGR281W	YGR281W				0			-	0.639812		0	0	1	1	1	1	1	1	1	1	1	1	1	1	1	1	1	1	1	1	1	1
YGR282C	YGR282C				0			-	0.7		0	0	1	1	1	1	1	1	1	1	1	1	1	1	1	1	1	1	1	1	1	1
YGR283C	YGR283C	YMR310C			0			n4	0.612689		0	1	2	2	2	2	1	1	1	1	1	1	1	1	1	1	1	1	0	1	1	1
YGR284C	YGR284C		ERV29		1	Coat/Adaptor	COPII	-	0.673203	17	1	1	1	1	1	1	1	2	1	2	2	1	1	2	1	1	1	1	1	1	1	1
YGR285C	YGR285C				0			-	0.752688		0	0	1	1	1	1	1	1	1	1	1	1	1	1	1	1	1	1	0	1	1	1
YGR286C	YGR286C				0			-	0.702606		0	0	1	1	1	1	0	0	1	1	0	1	0	0	1	1	1	0	0	1	1	1
YBR023C	YBR023C				0			-	0.636905		1	1	1	1	1	1	2	2	2	1	1	1	2	2	1	1	1	1	1	1	1	1
YBR024W	YBR024W	YBR037C			0			n3	0.675526		1	1	2	2	2	2	2	2	2	2	2	2	1	1	1	1	1	1	1	1	1	1
YHL039W	YHL039W				0			-	0.544425		0	0	1	1	1	1	1	1	1	1	1	1	1	1	1	1	1	1	0	1	1	1
YHL038C	YHL038C				0			-	-		0	0	1	1	1	1	1	1	1	1	1	1	1	0	1	1	0	0	1	1	1	1
YHL036W	YHL036W				0			-	0.566542		0	0	1	1	1	1	1	0	0	1	1	1	1	1	1	1	1	1	1	1	0	1
YHL035C	YHL035C	YLL048C			0			n3	0.649909		1	1	2	2	2	2	2	1	1	1	1	1	2	2	1	1	1	1	1	1	1	1
YHL034C	YHL034C	YLL046C			0			n3	0.626886		1	1	2	2	2	2	1	1	1	1	1	2	1	2	1	1	1	1	1	1	1	1
YHL033C	YHL033C	YLL045C			0			n8	0.832031		1	1	2	2	2	2	1	2	2	2	2	1	1	2	1	1	1	1	1	1	1	0
YHL032C	YHL032C				0			-	0.672709		0	0	1	1	1	1	1	1	1	1	1	1	1	1	1	1	1	1	1	1	1	1
YHL031C	YHL031C		GOS1		1	SNARE		-	0.611111	25	0	0	1	1	1	1	1	1	1	1	1	1	1	1	1	1	1	1	1	1	1	1
YAL044C	YAL044C				0			-	0.640873		0	0	1	1	1	1	1	1	1	1	1	1	1	1	1	1	1	1	0	1	1	1
YBR025C	YBR025C				0			-	0.79357		0	0	1	1	1	1	1	1	1	1	1	1	1	1	1	1	1	1	1	1	1	1
YHL030W	YHL030W				0			-	0.54347		0	0	1	1	1	1	1	1	1	1	1	1	1	1	1	1	1	1	0	1	1	1
YHL029C	YHL029C				0			-	0.591337		0	0	1	1	1	1	1	1	1	1	1	1	1	1	1	1	1	1	1	1	1	1
YHL028W	YHL028W				0			-	0.592841		0	0	1	1	1	1	1	0	0	1	1	1	1	1	1	1	1	1	1	1	1	1
YHL027W	YHL027W				0			-	0.552342		0	0	1	1	1	1	1	1	1	1	1	1	1	1	1	1	1	1	1	1	1	1
YHL025W	YHL025W				0			-	0.550173		0	0	1	1	1	1	1	1	1	1	1	1	1	1	1	1	1	1	1	1	1	1
YHL024W	YHL024W				0			-	0.574048		0	0	1	1	1	1	1	1	1	1	1	1	1	1	1	1	1	1	1	1	1	1
YHL023C	YHL023C				0			-	0.584615		0	0	1	1	1	1	1	1	1	1	1	1	1	1	1	1	1	1	1	1	1	1
YHL022C	YHL022C				0			-	0.553763		0	0	1	1	1	1	1	1	1	1	1	1	1	1	1	1	1	1	1	1	1	1
YHL021C	YHL021C				0			-	0.566904		0	0	1	1	1	1	1	1	1	0	0	0	0	0	1	1	1	1	1	1	1	1
YBR026C	YBR026C				0			-	0.650538		0	0	1	1	1	1	1	1	1	1	1	1	1	1	1	1	1	1	1	1	1	1
YHL020C	YHL020C				0			-	0.546798		0	0	1	1	1	1	1	1	1	1	1	1	1	1	1	1	1	1	1	1	1	1
YHL019C	YHL019C		APM2		1	Coat/Adaptor	AP-1	-	0.562336	28	0	0	1	1	1	1	1	1	1	1	1	1	1	1	1	1	1	1	1	1	1	1
YHL018W	YHL018W				0			-	0.609091		0	0	1	1	1	1	1	1	1	1	1	0	1	1	1	1	1	1	1	1	1	1
YHL017W	YHL017W	YKL039W	YHL017W	PTM1	1			n4	0.655378	0	0	1	2	2	2	2	2	1	1	1	1	1	1	1	1	1	1	1	1	1	1	1
YHL016C	YHL016C				0			-	0.522423		0	0	1	1	1	1	1	0	1	1	1	0	1	1	1	0	1	1	1	1	1	1
YHL015W	YHL015W				0			-	0.799435		0	0	1	1	1	1	1	1	1	1	1	1	1	1	1	1	1	1	1	1	1	1
YHL014C	YHL014C				0			-	0.642798		0	0	1	1	1	1	1	0	1	1	1	0	1	1	1	1	1	1	1	1	1	1
YHL013C	YHL013C				0			-	0.651672		0	0	1	1	1	1	1	1	1	1	1	1	1	1	1	1	1	1	1	1	1	1
YHL012W	YHL012W	YKL035W			0			n3	0.759148		1	1	2	1	2	2	1	1	1	1	1	2	1	1	1	1	1	1	1	1	1	1
YHL011C	YHL011C				0			-	0.753894		1	1	1	1	1	1	1	1	2	1	1	2	1	1	1	1	1	1	1	1	1	1
YBR028C	YBR028C				0			-	0.654893		0	0	1	1	1	1	1	1	1	1	1	1	1	1	1	1	1	1	1	1	1	1
YHL010C	YHL010C				0			-	0.607465		0	0	1	1	1	1	1	1	1	1	1	1	1	1	1	1	1	1	1	1	1	1
YHL009C	YHL009C				0			-	0.577173		0	1	1	1	1	1	2	2	2	2	2	1	1	1	1	1	1	1	1	1	1	1
YHL008C	YHL008C				0			-	0.596229		0	1	1	1	1	1	1	1	1	1	1	2	2	2	1	1	1	1	1	1	1	1
YHL007C	YHL007C				0			-	0.603043		0	1	1	1	1	1	2	2	2	2	2	1	1	1	1	1	1	1	1	1	1	1
YHL006C	YHL006C				0			-	0.52017		0	0	1	1	1	1	1	1	1	1	1	1	1	1	1	1	1	1	1	1	1	1
YHL004W	YHL004W				0			-	0.648333		0	0	1	1	1	1	1	1	1	1	1	1	1	1	1	1	1	1	1	1	1	1
YHL003C	YHL003C	YKL008C			0			n6	0.656072		1	1	2	2	2	2	2	2	2	2	2	2	2	2	1	1	1	1	1	1	1	1
YHL002W	YHL002W		HSE1		1			-	0.604369	15	0	0	1	1	1	1	1	1	1	1	1	1	1	1	1	1	1	1	1	1	1	1
YHL001W	YHL001W	YKL006W			0			-	0.7506		0	1	2	2	2	2	1	1	1	2	2	1	1	1	1	1	1	1	1	1	1	1
YHR001W	YHR001W	YKR003W	OSH7	OSH6	1	Lipid control		n5	0.684848	0	1	1	2	2	2	2	1	2	1	2	2	2	1	1	1	1	1	1	1	1	1	1
YBR029C	YBR029C				0			-	0.693122		0	0	1	1	1	1	1	1	1	1	1	1	1	1	1	1	1	1	1	1	1	1
YHR001W-A	YHR001W-A				0			-	0.691983		0	0	1	1	1	1	1	1	1	1	1	1	1	1	1	1	1	1	1	1	1	1
YHR002W	YHR002W				0			-	0.663024		0	0	1	1	1	1	1	1	1	1	1	1	1	1	1	1	1	1	1	1	1	1
YHR003C	YHR003C	YKL027W			0			n3	0.684251		0	1	2	2	2	2	1	1	1	1	1	1	1	1	1	1	1	1	1	1	1	1
YHR004C	YHR004C				0			-	0.585559		0	0	1	1	1	1	1	1	1	1	1	1	1	1	1	1	1	1	1	1	1	1
YHR005C	YHR005C				0			-	0.644345		0	0	1	1	1	1	1	1	1	1	1	1	1	1	1	1	1	1	1	1	1	1
YHR005C-A	YHR005C-A				0			-	0.72963		0	0	1	1	1	1	1	1	1	1	1	1	1	1	1	1	1	1	1	1	1	1
YHR007C	YHR007C				0			-	0.707071		0	1	1	1	1	1	1	1	1	1	1	1	1	2	1	1	1	1	1	1	1	1
YHR008C	YHR008C				0			-	0.737151		0	0	1	1	1	1	1	1	1	1	1	1	1	1	1	1	1	1	1	1	1	1
YHR009C	YHR009C		TDA3		1			-	0.655401	0	0	1	1	1	1	1	1	1	1	1	1	1	2	2	1	1	1	1	1	1	1	1
YHR011W	YHR011W				0			-	0.632132		0	0	1	1	1	1	1	1	1	1	1	1	1	1	1	1	1	1	1	1	1	1
YBR030W	YBR030W				0			-	0.575466		0	0	1	1	1	1	1	1	0	1	1	1	1	1	1	1	1	1	1	1	1	1
YHR012W	YHR012W		VPS29		1	Coat/Adaptor	Retromer	-	0.660714	7	0	0	1	1	1	1	1	1	1	1	1	1	1	1	1	1	1	1	1	1	1	1
YHR013C	YHR013C				0			-	0.691358		0	0	1	1	1	1	1	1	1	1	1	1	1	1	1	1	1	1	1	1	1	1
YHR014W	YHR014W				0			-	0.547198		0	0	1	1	1	1	1	1	1	1	0	0	1	1	1	1	1	1	1	1	1	1
YHR017W	YHR017W				0			-	0.510277		0	0	1	1	1	1	1	1	1	1	1	0	1	1	1	1	1	1	1	1	1	1
YHR018C	YHR018C				0			-	0.730159		0	0	1	1	1	1	1	1	1	1	1	1	1	1	1	1	1	1	1	1	1	1
YHR019C	YHR019C				0			-	0.703436		0	0	1	1	1	1	1	1	1	1	1	1	1	1	1	1	1	1	1	1	1	1
YHR020W	YHR020W				0			-	0.735513		0	0	1	1	1	1	1	1	1	1	1	1	1	1	1	1	1	1	1	1	1	1
YHR021C	YHR021C	YKL156W			0			-	0.871486		0	1	2	2	2	2	1	1	1	2	2	1	1	1	1	1	1	1	1	1	1	1
YHR022C	YHR022C				0			-	-		0	1	1	1	1	1	2	1	1	1	1	1	1	1	0	1	1	1	1	1	1	1
YBR031W	YBR031W	YDR012W			0			-	0.820018		0	1	2	2	2	2	1	1	1	1	1	1	1	1	1	1	1	1	1	1	1	1
YHR023W	YHR023W				0			-	0.612764		0	0	1	1	1	1	1	1	1	1	1	1	1	1	1	1	1	1	1	1	1	1
YHR024C	YHR024C				0			-	0.679698		0	0	1	1	1	1	1	1	1	1	1	1	1	1	1	1	1	1	1	1	1	1
YHR025W	YHR025W				0			-	0.721601		0	0	1	1	1	1	1	1	1	1	1	1	1	1	1	1	1	1	1	1	1	1
YHR026W	YHR026W				0			-	0.720183		0	0	1	1	1	1	1	1	1	1	1	1	1	1	1	1	1	1	1	1	1	1
YHR027C	YHR027C				0			-	0.669371		0	0	1	1	1	1	1	1	1	1	1	1	1	1	1	1	1	1	1	1	1	1
YHR028C	YHR028C				0			-	0.619811		0	0	1	1	1	1	1	1	1	1	1	1	1	1	1	1	1	1	1	1	1	1
YHR029C	YHR029C				0			-	-		0	0	1	1	1	1	1	0	1	1	1	0	1	1	0	1	0	0	0	0	1	1
YHR030C	YHR030C	YKL161C			0			n3	0.702553		1	1	2	1	2	2	1	2	1	2	2	2	2	1	1	1	1	1	1	1	1	1
YHR031C	YHR031C				0			-	0.590461		0	0	1	1	1	1	1	1	1	1	1	1	1	1	1	1	1	1	1	1	1	1
YHR032W	YHR032W				0			-	0.651667		0	0	1	1	1	1	1	1	1	1	1	1	1	1	1	1	1	1	0	1	1	1
Scer_YGOB_YBL026W-A	Scer_YGOB_YBL026W-A				0			-	0.513514		0	0	1	0	0	0	1	0	1	0	0	0	0	0	1	1	1	1	0	1	1	1
YBR033W	YBR033W	YKL038W			0			-	0.534392		0	1	2	2	2	2	1	1	2	2	2	1	1	1	1	1	1	1	1	1	1	1
YHR034C	YHR034C				0			-	0.595808		0	0	1	1	1	1	1	1	1	1	1	1	1	1	1	1	1	1	1	1	1	1
YHR035W	YHR035W		NEL1		1	GAP/GEF/GDI	Arf-GAP	-	0.524177	3	0	0	1	1	1	1	1	0	0	1	1	1	0	1	1	0	1	1	0	1	1	1
YHR036W	YHR036W				0			-	0.525612		0	1	1	1	1	1	1	1	1	1	1	2	2	2	1	1	1	1	1	1	1	1
YHR037W	YHR037W				0			-	0.718082		0	0	1	1	1	1	1	1	1	1	1	1	1	1	1	1	1	1	1	1	1	1
YHR038W	YHR038W				0			-	0.625344		0	0	1	1	1	1	1	1	1	1	1	1	1	1	1	1	1	1	1	1	1	1
YHR039C	YHR039C				0			-	0.668227		0	1	1	1	1	1	1	1	1	1	1	1	1	2	1	1	1	1	1	1	1	1
YHR039C-A	YHR039C-A				0			-	0.681287		0	0	1	1	1	1	1	1	1	1	1	1	1	1	1	1	1	1	1	1	1	1
YHR040W	YHR040W				0			-	0.584475		0	0	1	1	1	1	1	1	1	1	1	1	1	1	1	1	1	1	0	1	1	1
YHR041C	YHR041C				0			-	0.578616		0	0	1	1	1	1	1	1	1	1	1	1	1	1	1	1	1	1	1	1	1	1
YHR042W	YHR042W				0			-	0.645773		1	1	1	1	1	1	1	2	2	2	2	2	1	1	1	1	1	1	1	1	1	1
YBR034C	YBR034C				0			-	0.706511		0	1	1	1	1	1	1	1	1	2	2	1	1	1	1	1	1	1	1	1	1	1
YHR044C	YHR044C				0			-	0.585007		0	1	1	1	1	1	1	1	1	1	1	2	1	2	1	0	1	1	1	1	0	0
YHR045W	YHR045W				0			-	0.568306		0	0	1	1	1	1	1	1	1	1	1	1	1	1	1	1	1	1	1	1	1	1
YHR046C	YHR046C				0			-	-		0	0	1	1	1	1	1	1	1	1	1	1	1	1	1	1	0	0	0	1	1	1
YHR047C	YHR047C	YKL157W			0			n3	0.699225		1	1	2	2	1	2	2	2	2	2	1	0	2	1	1	1	1	1	1	1	1	1
YHR048W	YHR048W				0			-	-		0	0	1	1	1	1	1	1	1	1	1	1	1	1	1	0	0	0	0	1	1	0
YHR049W	YHR049W				0			-	0.68227		0	0	1	1	1	1	1	1	1	1	1	1	1	1	1	1	1	1	1	1	1	1
YHR050W	YHR050W				0			-	0.669948		0	0	1	1	1	1	1	1	1	1	1	1	1	1	1	1	1	1	1	1	1	1
YHR051W	YHR051W				0			-	0.716216		0	0	1	1	1	1	1	1	1	1	1	1	1	1	1	1	1	1	1	1	1	1
YHR052W	YHR052W				0			-	0.600354		0	0	1	1	1	1	1	1	1	1	1	1	1	1	1	1	1	1	1	1	1	1
YBR035C	YBR035C				0			-	0.653392		0	0	1	1	1	1	1	1	1	1	1	1	1	1	1	1	1	1	1	1	1	1
YHR058C	YHR058C				0			-	0.604245		0	0	1	1	1	1	1	1	1	1	1	1	1	1	1	1	1	1	1	1	1	1
YHR059W	YHR059W				0			-	0.666667		0	0	1	1	1	1	1	1	1	1	1	1	1	1	1	1	1	1	1	1	1	1
YHR060W	YHR060W				0			-	0.584337		0	0	1	1	1	1	1	1	1	1	1	1	1	1	1	1	1	1	1	1	1	1
YHR062C	YHR062C				0			-	0.594406		0	0	1	1	1	1	1	1	1	1	1	1	1	1	1	1	1	1	1	1	1	1
YHR063C	YHR063C				0			-	0.581081		0	1	1	1	1	1	1	1	1	1	1	1	1	2	1	1	1	1	0	1	1	1
YHR064C	YHR064C				0			-	0.723247		0	1	1	1	1	1	1	1	1	1	1	1	2	2	1	1	1	1	1	1	1	1
YBR036C	YBR036C				0			-	-		1	1	1	1	1	1	1	2	2	1	1	2	1	1	1	1	0	0	0	1	1	1
YHR065C	YHR065C				0			-	0.741803		0	0	1	1	1	1	1	1	1	1	1	1	1	1	1	1	1	1	1	1	1	1
YHR067W	YHR067W				0			-	0.531365		0	0	1	1	1	1	1	1	1	1	1	1	1	1	1	1	1	1	1	1	1	1
YHR068W	YHR068W				0			-	0.739474		0	0	1	1	1	1	1	1	1	1	1	1	1	1	1	1	1	1	1	1	1	1
YHR069C	YHR069C				0			-	0.664835		0	0	1	1	1	1	1	1	1	1	1	1	1	1	1	1	1	1	1	1	1	1
YHR070W	YHR070W				0			-	0.610319		0	0	1	1	1	1	1	1	1	1	1	1	1	1	1	1	1	1	1	1	1	1
YHR071W	YHR071W				0			-	0.557439		1	1	1	1	1	1	1	1	1	2	2	1	2	2	1	1	1	1	1	1	1	1
YHR072W	YHR072W				0			-	0.650273		0	0	1	1	1	1	1	1	1	1	1	1	1	1	1	1	1	1	1	1	1	1
YHR072W-A	YHR072W-A				0			-	0.735632		0	0	1	1	1	1	1	1	1	1	0	1	1	1	1	1	1	1	1	1	1	1
YHR073W	YHR073W		OSH3		1			-	0.544674	0	0	0	1	1	1	1	1	1	1	1	1	1	1	1	1	1	1	1	1	1	1	1
YHR074W	YHR074W				0			-	0.727739		0	0	1	1	1	1	1	1	1	1	1	1	1	1	1	1	1	1	1	1	1	1
YAL043C	YAL043C				0			-	0.585806		0	0	1	1	1	1	1	1	1	1	1	1	1	1	1	1	1	1	1	1	1	1
YBR038W	YBR038W				0			-	0.676823		0	0	1	1	1	1	1	1	1	1	1	1	1	1	1	1	1	1	0	1	1	1
YHR075C	YHR075C				0			-	0.611979		0	0	1	1	1	1	1	1	1	1	1	1	1	1	1	1	1	1	1	1	1	1
YHR076W	YHR076W				0			-	0.60381		0	1	1	1	1	1	1	1	1	1	1	2	1	1	1	1	1	1	1	1	1	1
YHR077C	YHR077C				0			-	0.588141		0	0	1	1	1	1	1	1	1	1	1	1	1	1	1	1	1	1	1	1	1	1
YHR078W	YHR078W				0			-	0.555766		0	0	1	1	1	1	1	1	1	1	1	1	1	1	1	1	1	1	1	1	1	1
YHR079C	YHR079C				0			-	0.586875		0	0	1	1	1	1	1	1	1	1	1	1	1	1	1	1	1	1	1	1	1	1
YHR079C-A	YHR079C-A				0			-	0.567766		0	0	1	1	1	1	1	1	1	1	0	1	1	1	1	1	1	1	0	1	1	1
YHR081W	YHR081W				0			-	0.59176		0	0	1	1	1	1	1	1	1	1	1	1	1	1	1	1	1	1	1	1	1	1
YHR082C	YHR082C				0			-	0.58773		0	0	1	1	1	1	1	1	1	1	1	1	1	1	1	1	1	1	1	1	1	1
YHR083W	YHR083W				0			-	0.55934		0	0	1	1	1	1	1	1	0	1	1	1	1	1	1	1	1	1	1	1	1	1
YHR084W	YHR084W				0			-	0.48076		1	1	1	1	1	1	2	2	2	2	2	2	1	1	1	1	1	1	1	1	1	1
YBR039W	YBR039W				0			-	0.751724		0	0	1	1	1	1	1	1	1	1	1	1	1	1	1	1	1	1	1	1	1	1
YHR085W	YHR085W				0			-	0.588854		0	0	1	1	1	1	1	1	1	1	1	1	1	1	1	1	1	1	1	1	1	1
YHR086W	YHR086W				0			-	0.613596		0	1	1	1	1	1	1	1	1	1	1	2	1	1	1	1	1	1	1	1	1	1
YHR087W	YHR087W				0			-	0.614887		0	0	1	1	1	1	1	1	1	1	1	0	1	1	1	1	1	0	0	1	1	1
YHR088W	YHR088W				0			-	0.722412		0	0	1	1	1	1	1	1	1	1	1	1	1	1	1	1	1	1	1	1	1	1
YHR089C	YHR089C				0			-	0.722222		0	0	1	1	1	1	1	1	1	1	1	1	1	1	1	1	1	1	1	1	1	1
YHR090C	YHR090C				0			-	0.59009		0	1	1	1	1	1	1	1	1	1	1	2	1	1	1	1	1	1	1	1	1	0
YHR096C	YHR096C	YDR345C			0			n3	-		1	1	2	2	1	2	2	1	1	2	2	1	1	2	0	1	1	1	0	0	0	1
YHR098C	YHR098C		SFB3		1	Coat/Adaptor	COPII	-	0.604575	27	0	1	1	1	1	1	1	1	1	1	1	2	2	2	1	1	1	1	1	1	1	1
YBR040W	YBR040W				0			-	0.544743		0	0	1	1	1	1	1	1	1	1	1	1	1	1	1	1	1	1	1	1	1	1
YHR099W	YHR099W				0			-	0.641244		0	0	1	1	1	1	1	1	1	1	1	1	1	1	1	1	1	1	1	1	1	1
YHR100C	YHR100C				0			-	0.566845		0	1	1	1	1	1	1	1	2	1	1	1	1	1	1	1	1	1	1	1	1	1
YHR101C	YHR101C				0			-	0.546392		0	0	1	1	1	1	1	1	1	1	1	1	1	1	1	1	1	1	1	1	1	1
YHR102W	YHR102W				0			-	0.579802		0	1	1	1	1	1	1	1	1	1	1	2	1	1	1	1	1	1	1	1	1	1
YHR104W	YHR104W				0			-	0.679878		0	0	1	1	1	1	1	0	0	1	1	0	1	0	1	1	1	1	1	1	1	1
YHR105W	YHR105W				0			-	-		0	0	1	1	1	1	1	1	1	1	1	1	1	1	1	1	0	1	1	1	1	1
YHR109W	YHR109W				0			-	0.541005		0	0	1	1	1	1	1	1	1	1	1	0	1	1	1	1	1	1	0	1	1	1
YHR110W	YHR110W		ERP5		1	Coat/Adaptor	p24	-	0.538341	19	0	0	1	1	1	1	1	1	1	1	1	1	0	1	1	1	1	1	1	1	1	1
YHR111W	YHR111W				0			-	0.651411		0	0	1	1	1	1	1	1	1	1	1	1	1	1	1	1	1	1	1	1	1	1
YHR112C	YHR112C				0			-	0.639037		0	0	1	1	1	1	1	1	1	1	1	1	0	1	1	0	1	1	1	1	1	1
YBR041W	YBR041W				0			-	0.618552		0	1	1	1	1	1	1	1	1	1	1	2	1	1	1	1	1	1	1	1	1	1
YHR113W	YHR113W				0			-	0.670034		0	0	1	1	1	1	1	1	1	1	1	1	1	1	1	1	1	0	0	1	1	1
YHR114W	YHR114W		BZZ1		1			-	0.574359	3	0	0	1	1	1	1	1	1	1	1	1	1	1	1	1	1	1	1	1	1	1	1
YHR115C	YHR115C	YNL116W			0			n5	0.573539		1	1	2	2	2	2	1	2	2	2	1	1	1	2	1	1	1	1	1	1	1	1
YHR116W	YHR116W				0			-	0.640118		0	0	1	1	1	1	1	1	1	1	1	1	1	1	1	1	1	1	1	1	1	1
YHR117W	YHR117W	YNL121C			0			n5	0.663912		0	1	2	2	2	2	2	1	1	2	2	1	1	1	1	1	1	1	1	1	1	1
YHR118C	YHR118C				0			-	0.551559		0	0	1	1	1	1	1	1	1	1	1	1	1	1	1	1	1	1	1	1	1	1
YHR119W	YHR119W				0			-	0.571762		0	0	1	1	1	1	1	1	1	1	1	1	1	1	1	1	1	1	1	1	1	1
YHR120W	YHR120W				0			-	0.611406		0	0	1	1	1	1	1	1	1	1	1	1	1	1	1	1	1	1	1	1	1	1
YHR121W	YHR121W				0			-	0.584229		0	0	1	1	1	1	1	1	1	1	1	1	1	1	1	1	1	1	1	1	1	1
YHR122W	YHR122W				0			-	0.646018		0	0	1	1	1	1	1	1	1	1	1	1	1	1	1	1	1	1	1	1	1	0
YBR042C	YBR042C	YDR018C			0			n3	0.581047		1	1	2	2	2	2	1	1	1	2	2	1	2	2	1	1	1	1	1	1	1	1
YHR123W	YHR123W	YNL130C			0			n4	0.638402		1	1	2	2	2	2	2	2	2	2	2	2	1	1	1	1	1	1	1	1	1	1
YHR124W	YHR124W				0			-	0.588371		0	0	1	1	1	1	1	1	1	1	1	1	1	1	1	1	1	1	1	1	1	1
YHR127W	YHR127W				0			-	0.548611		0	1	1	1	1	1	2	1	1	1	2	1	1	1	1	1	1	1	1	1	1	1
YHR128W	YHR128W				0			-	0.749616		0	1	1	1	1	1	1	1	1	2	2	1	1	1	1	1	1	1	1	1	1	1
YHR129C	YHR129C				0			-	0.603675		0	0	1	1	1	1	1	1	1	1	1	1	1	0	1	1	1	1	1	1	1	1
YHR131C	YHR131C	YNL144C			0			n5	0.557284		1	1	2	2	2	2	2	2	2	2	2	1	2	2	1	1	1	1	1	1	1	1
YHR132C	YHR132C				0			-	0.65364		0	0	1	1	1	1	1	1	1	1	1	1	1	1	1	1	1	1	0	1	1	1
YHR132W-A	YHR132W-A	YNL157W			0			n4	0.672043		0	1	2	2	2	2	1	1	1	1	1	1	1	1	1	1	1	1	1	1	1	1
YHR133C	YHR133C	YNL156C			0			n3	0.608301		0	1	2	2	2	2	1	2	2	2	2	1	1	1	1	1	1	1	1	1	1	1
YBR043C	YBR043C				0			-	0.608434		0	0	1	1	1	1	0	0	0	0	0	0	0	0	1	1	1	1	1	1	1	1
YHR134W	YHR134W				0			-	0.596343		0	0	1	1	1	1	1	1	1	1	1	1	1	1	1	1	1	1	1	1	1	1
YHR135C	YHR135C	YNL154C	YCK1	YCK2	1			-	0.708876	0	0	1	2	2	2	2	2	2	2	2	2	1	1	1	1	1	1	1	0	1	1	1
YHR137W	YHR137W				0			-	0.579538		0	0	1	1	1	1	1	0	1	1	1	1	1	1	1	1	1	0	0	1	1	1
YHR138C	YHR138C				0			-	0.546392		0	0	1	1	1	1	1	1	1	1	1	1	1	1	1	1	1	1	1	1	1	1
YHR139C	YHR139C	YNL160W			0			n3	-		1	1	2	2	2	2	2	2	2	2	2	2	2	1	1	1	0	0	0	1	1	1
YHR140W	YHR140W				0			-	0.576577		0	0	1	1	1	1	1	1	1	1	1	1	1	1	1	1	1	1	1	1	1	1
YHR141C	YHR141C	YNL162W			0			-	0.869159		0	1	2	2	2	2	1	2	2	2	2	1	1	1	1	1	1	1	1	1	1	1
YHR142W	YHR142W		CHS7		1			-	0.613757	0	0	0	1	1	1	1	1	1	1	1	1	1	1	1	1	1	1	1	1	1	1	1
YHR143W	YHR143W				0			-	0.615094		0	0	1	1	1	1	1	1	1	1	1	0	1	1	1	1	1	1	1	1	1	1
YBR044C	YBR044C				0			-	0.546199		0	0	1	1	1	1	1	1	1	1	1	1	1	1	1	1	1	1	1	1	1	1
YHR143W-A	YHR143W-A				0			-	0.788732		0	0	1	1	1	1	1	1	1	1	1	1	1	1	1	1	1	1	1	1	1	1
YHR144C	YHR144C				0			-	0.57478		0	0	1	1	1	1	1	1	1	1	1	1	1	1	1	1	1	1	1	1	1	1
YHR146W	YHR146W	YNL173C			0			-	0.667396		1	1	2	2	1	2	2	2	2	2	2	2	2	2	1	1	1	1	1	1	1	1
YHR147C	YHR147C				0			-	0.688372		0	0	1	1	1	1	1	1	1	1	1	1	1	1	1	1	1	1	1	1	1	1
YHR148W	YHR148W				0			-	0.731884		0	0	1	1	1	1	1	1	1	1	1	1	1	1	1	1	1	1	1	1	1	1
YHR150W	YHR150W				0			-	0.564919		0	1	1	1	1	1	1	1	1	1	1	2	1	1	1	1	1	1	1	1	1	1
YHR151C	YHR151C				0			-	0.540611		0	0	1	1	1	1	1	1	1	1	1	1	1	1	1	1	1	1	1	1	1	1
YHR153C	YHR153C				0			-	0.505747		0	0	1	1	1	1	1	1	1	1	0	1	1	1	1	1	1	0	0	1	0	0
YHR154W	YHR154W				0			-	0.585575		1	1	1	1	1	1	2	2	2	2	2	2	2	2	1	1	1	1	1	1	1	1
YHR155W	YHR155W	YNL257C			0			-	0.542544		1	1	2	2	2	2	2	2	2	1	1	2	2	2	1	1	1	1	1	1	1	1
YBR045C	YBR045C				0			-	0.532028		1	1	1	1	1	1	1	1	2	1	1	2	2	2	1	1	1	1	1	1	1	1
YHR156C	YHR156C				0			-	0.547035		0	0	1	1	1	1	1	1	1	0	0	1	1	1	1	1	1	1	1	1	1	1
YHR157W	YHR157W				0			-	0.545254		0	0	1	1	1	1	1	1	1	0	0	0	1	1	1	1	1	0	0	1	1	1
YHR159W	YHR159W				0			-	0.479905		0	1	1	1	1	1	1	1	1	1	1	2	2	1	1	1	1	1	1	1	1	1
YHR164C	YHR164C				0			-	0.537344		0	0	1	1	1	1	1	1	1	1	1	1	1	1	1	1	1	1	1	1	1	1
YHR165C	YHR165C				0			-	0.675253		0	0	1	1	1	1	1	1	1	1	1	1	1	1	1	1	1	1	0	1	1	1
YHR166C	YHR166C				0			-	0.608373		0	0	1	1	1	1	1	1	1	1	1	1	1	1	1	1	1	1	1	1	1	1
YHR167W	YHR167W				0			-	0.529487		0	0	1	1	1	1	1	1	1	1	1	1	1	1	1	1	1	1	1	1	1	1
YHR168W	YHR168W				0			-	0.649254		0	0	1	1	1	1	1	1	1	1	1	1	1	1	1	1	1	1	1	1	1	1
YHR169W	YHR169W				0			-	0.672783		0	0	1	1	1	1	1	1	1	1	1	1	1	1	1	1	1	1	1	1	1	1
YBR046C	YBR046C				0			-	0.638095		0	0	1	1	1	1	1	1	0	1	1	0	1	0	1	1	1	1	0	1	1	1
YHR170W	YHR170W				0			-	0.758934		0	1	1	1	1	1	1	2	2	1	1	1	1	1	1	1	1	1	1	1	1	1
YHR171W	YHR171W				0			-	0.602097		0	0	1	1	1	1	1	1	1	1	1	1	1	1	1	1	1	1	0	1	1	1
YHR172W	YHR172W				0			-	0.521682		0	0	1	1	1	1	1	1	1	1	1	1	1	1	1	1	1	1	1	1	1	1
YHR175W	YHR175W				0			-	0.598039		0	0	1	1	1	1	1	1	1	1	1	1	1	1	1	1	1	1	1	1	1	1
YHR176W	YHR176W				0			-	0.538522		0	0	1	1	1	1	1	1	1	1	1	0	1	1	1	1	1	1	1	1	1	1
YHR178W	YHR178W				0			-	0.605538		0	0	1	1	1	1	1	1	1	1	1	1	1	1	1	1	1	1	0	1	1	1
YHR179W	YHR179W				0			-	0.665831		0	1	1	1	1	1	1	2	1	2	2	0	0	0	1	1	1	0	0	1	1	1
YHR181W	YHR181W		SVP26		1			-	0.623704	0	0	0	1	1	1	1	1	1	1	1	1	1	1	1	1	1	1	1	1	1	1	1
YBR047W	YBR047W				0			-	0.588342		0	0	1	1	1	1	1	1	1	1	0	0	0	0	1	1	1	0	1	1	1	0
YHR182W	YHR182W				0			-	-		0	0	1	1	1	1	0	1	0	1	1	1	0	0	0	1	1	1	1	1	1	1
YHR184W	YHR184W				0			-	0.51581		0	0	1	1	1	1	1	1	1	1	1	1	1	1	1	1	1	1	0	1	1	1
YHR185C	YHR185C				0			-	0.52963		0	0	1	1	1	1	1	1	1	0	1	1	1	1	1	1	1	1	1	1	1	1
YHR186C	YHR186C				0			-	0.649635		0	0	1	1	1	1	1	1	1	1	1	1	1	1	1	1	1	1	0	1	1	1
YHR187W	YHR187W				0			-	0.591216		0	0	1	1	1	1	1	1	1	1	1	1	1	1	1	1	1	1	1	1	1	1
YHR188C	YHR188C				0			-	0.610766		0	1	1	1	1	1	1	1	1	1	1	1	1	2	1	1	1	1	1	1	1	1
YHR189W	YHR189W				0			-	0.572193		0	0	1	1	1	1	1	1	1	1	1	0	1	1	1	1	1	1	1	1	1	1
YHR190W	YHR190W				0			-	0.651515		0	1	1	1	1	1	1	1	1	1	1	1	2	1	1	1	1	1	1	1	1	1
YHR191C	YHR191C				0			-	0.614583		0	0	1	1	1	1	1	1	1	1	1	1	1	1	1	1	1	1	1	1	1	1
YHR192W	YHR192W				0			-	0.574667		0	0	1	1	1	1	1	1	1	1	1	1	1	1	1	1	1	1	1	1	1	1
YAL042W	YAL042W		ERV46		1	Coat/Adaptor	COPII	-	0.642798	1	1	1	1	1	1	1	1	2	2	2	2	2	2	2	1	1	1	1	1	1	1	1
YBR048W	YBR048W	YDR025W			0			-	0.867521		0	1	2	2	2	2	1	1	2	2	1	1	1	1	1	1	1	1	1	1	1	1
YHR193C	YHR193C				0			-	0.695568		0	1	1	1	1	1	1	2	2	1	1	1	1	1	1	1	1	1	1	1	1	1
YHR194W	YHR194W				0			-	0.664315		0	0	1	1	1	1	1	1	1	1	1	1	1	1	1	1	1	1	1	1	1	1
YHR195W	YHR195W				0			-	0.507143		0	0	1	1	1	1	1	1	1	1	1	0	0	1	1	1	1	0	1	1	1	1
YHR196W	YHR196W				0			-	0.554938		0	0	1	1	1	1	1	1	1	1	1	1	1	1	1	1	1	1	1	1	1	1
YHR197W	YHR197W				0			-	0.567376		0	0	1	1	1	1	1	1	1	1	1	1	1	1	1	1	1	1	1	1	1	1
YHR199C	YHR199C				0			-	0.588924		0	0	1	1	1	1	1	1	1	1	1	1	1	1	1	1	1	1	1	1	1	1
YHR200W	YHR200W				0			-	0.701613		0	0	1	1	1	1	1	1	1	1	1	1	1	1	1	1	1	1	0	1	1	1
YHR201C	YHR201C				0			-	0.537859		0	0	1	1	1	1	1	1	0	1	1	1	1	1	1	1	1	1	1	1	1	1
YHR202W	YHR202W				0			-	0.591237		0	0	1	1	1	1	1	1	1	1	1	1	1	1	1	1	1	1	0	1	1	1
YHR203C	YHR203C	YJR145C			0			-	0.866412		1	1	2	2	2	2	1	2	2	2	2	1	2	1	1	1	1	1	1	1	1	1
YBR049C	YBR049C	YDR026C			0			n3	0.64094		0	1	2	2	2	2	2	2	2	2	2	1	1	1	1	1	1	1	1	1	1	1
YHR204W	YHR204W				0			-	0.579521		0	0	1	1	1	1	1	1	1	1	1	1	1	1	1	1	1	1	0	1	1	1
YHR205W	YHR205W				0			-	0.69161		0	1	1	1	1	1	1	1	1	1	1	2	2	2	1	1	1	1	1	1	1	1
YHR206W	YHR206W	YJR147W			0			-	0.628852		1	1	2	2	2	2	1	1	1	1	1	2	1	1	1	1	1	1	1	1	1	1
YHR207C	YHR207C				0			-	0.578189		0	0	1	1	1	1	1	1	1	1	1	1	1	1	1	1	1	1	1	1	1	1
YBR052C	YBR052C	YDR032C			0			n3	0.628141		0	1	2	2	2	2	2	2	1	1	1	1	1	1	1	1	1	0	1	1	1	1
YIL162W	YIL162W				0			-	0.585073		0	0	1	1	1	1	0	0	0	0	0	0	0	1	1	1	1	1	1	1	1	1
YIL161W	YIL161W				0			-	0.582137		0	0	1	1	1	1	1	1	1	1	1	1	1	1	1	1	1	1	1	1	1	1
YIL160C	YIL160C				0			-	0.664198		0	0	1	1	1	1	1	1	1	1	0	1	1	1	1	1	1	1	1	1	1	1
YBR053C	YBR053C				0			-	0.53681		0	0	1	1	1	1	1	1	1	1	1	1	1	1	1	1	1	1	1	1	1	1
YIL159W	YIL159W				0			-	0.555556		0	0	1	1	1	1	1	1	1	1	1	1	1	1	1	1	1	1	1	1	1	1
YIL158W	YIL158W	YKR100C			0			-	0.578109		0	1	2	2	2	2	1	2	2	2	1	1	1	1	1	1	1	1	1	1	1	1
YIL157C	YIL157C				0			-	0.633517		0	0	1	1	1	1	1	1	1	1	1	1	1	1	1	1	1	1	1	1	1	1
YIL156W	YIL156W	YKR098C			0			-	0.573873		1	1	2	2	2	2	1	2	1	1	1	1	1	2	1	1	1	1	1	1	1	1
YIL155C	YIL155C				0			-	0.694142		0	0	1	1	1	1	1	1	1	1	1	1	1	1	1	1	1	1	1	1	1	1
YIL154C	YIL154C				0			-	0.585034		0	0	1	1	1	1	1	1	1	1	1	1	1	1	1	1	1	1	1	1	1	1
YIL153W	YIL153W				0			-	0.612994		0	0	1	1	1	1	1	1	1	1	1	1	1	1	1	1	1	1	1	1	1	1
YIL152W	YIL152W				0			-	0.557407		0	0	1	1	1	1	1	1	1	1	1	1	1	1	1	1	1	0	0	1	1	1
YIL151C	YIL151C	YKR096W			0			n3	0.611111		1	1	2	2	2	2	2	1	1	1	1	1	2	1	1	1	1	1	1	1	1	1
YIL150C	YIL150C				0			-	0.540351		0	0	1	1	1	1	1	1	1	1	1	1	1	1	1	1	1	1	0	1	1	1
YBR054W	YBR054W	YDR033W			0			n8	-		1	1	2	2	2	2	2	0	1	2	2	0	2	2	1	1	0	0	0	1	0	0
YIL149C	YIL149C	YKR095W			0			n4	0.539737		1	1	2	2	2	2	1	2	2	2	2	1	2	2	1	1	1	1	1	1	1	1
YIL148W	YIL148W	YKR094C			0			-	0.912145		1	1	2	2	2	2	1	2	2	2	2	1	2	1	1	1	1	1	1	1	1	1
YIL147C	YIL147C				0			-	0.61707		0	1	1	1	1	1	1	1	1	1	1	2	2	2	1	1	1	1	1	1	1	1
YIL146C	YIL146C				0			-	0.52381		0	0	1	1	1	1	1	1	1	1	0	1	1	1	1	1	1	1	1	1	1	1
YIL145C	YIL145C				0			-	0.57193		0	0	1	1	1	1	1	1	1	1	1	1	1	1	1	1	1	1	1	1	1	1
YIL144W	YIL144W				0			-	0.59375		0	0	1	1	1	1	1	1	1	1	1	1	1	1	1	1	1	1	1	1	1	1
YIL143C	YIL143C				0			-	0.738151		0	0	1	1	1	1	1	1	1	1	1	1	1	1	1	1	1	1	1	1	1	1
YIL142W	YIL142W				0			-	0.748106		0	0	1	1	1	1	1	1	1	1	1	1	1	1	1	1	1	1	1	1	1	1
YIL140W	YIL140W				0			-	0.569126		0	0	1	1	1	1	1	1	1	1	1	1	1	1	1	1	1	1	1	1	1	1
YIL139C	YIL139C				0			-	0.591954		0	0	1	1	1	1	1	1	1	1	1	1	1	1	1	1	1	1	1	1	1	1
YBR055C	YBR055C				0			-	0.544547		0	0	1	1	1	1	1	1	1	1	1	1	1	1	1	1	1	1	1	1	1	1
YIL138C	YIL138C	YNL079C	TPM2	TPM1	1			n6	0.726337	2	0	1	2	2	2	2	2	1	1	2	1	1	1	1	1	1	1	1	1	1	1	1
YIL137C	YIL137C				0			-	0.566592		0	0	1	1	1	1	1	1	1	1	1	1	1	1	1	1	1	1	0	1	1	1
YIL136W	YIL136W				0			-	0.542779		0	0	1	1	1	1	1	1	1	1	1	1	1	1	1	1	1	1	1	1	1	1
YIL135C	YIL135C	YNL074C			0			-	0.52349		1	1	2	2	2	2	1	1	2	2	2	1	2	2	1	1	1	1	1	1	1	1
YIL134W	YIL134W				0			-	0.624459		0	0	1	1	1	1	1	1	1	1	1	1	1	1	1	1	1	1	1	1	1	1
YIL133C	YIL133C	YNL069C			0			n8	0.843333		1	1	2	2	2	2	1	1	2	2	2	1	2	2	1	1	1	1	1	1	1	1
YIL132C	YIL132C				0			-	0.514019		0	0	1	1	1	1	1	1	1	1	1	1	1	1	1	1	1	1	1	1	1	1
YIL131C	YIL131C	YNL068C			0			n4	0.534615		1	1	2	2	2	2	2	2	2	2	2	2	2	2	1	1	1	1	1	1	1	1
YIL130W	YIL130W				0			-	-		0	0	1	1	1	1	1	1	1	1	1	1	1	1	0	1	1	1	1	1	1	1
YIL129C	YIL129C				0			-	0.623727		0	0	1	1	1	1	1	1	1	1	1	1	1	1	1	1	1	1	0	1	1	1
YBR056W	YBR056W				0			-	0.607483		0	1	1	1	1	1	1	2	1	1	1	1	1	1	1	1	1	1	1	1	1	1
YIL128W	YIL128W				0			-	0.581539		0	0	1	1	1	1	1	1	1	1	1	1	1	1	1	1	1	1	1	1	1	1
YIL127C	YIL127C				0			-	0.610561		0	0	1	1	1	1	1	1	1	1	1	1	1	1	1	1	1	1	1	1	1	1
YIL125W	YIL125W				0			-	0.748527		0	0	1	1	1	1	1	1	1	1	1	1	1	1	1	1	1	1	1	1	1	1
YIL124W	YIL124W				0			-	0.601351		0	0	1	1	1	1	1	1	1	1	1	1	1	1	1	1	1	1	1	1	1	1
YIL123W	YIL123W	YNL066W			0			n8	0.700483		1	1	2	2	2	2	2	1	1	2	2	2	2	1	1	1	1	1	1	1	1	1
YIL122W	YIL122W				0			-	0.530899		1	1	1	1	1	1	1	1	1	2	2	1	1	2	1	1	1	1	1	1	0	0
YIL121W	YIL121W				0			-	-		0	0	1	1	1	1	0	0	0	1	0	1	1	1	0	1	1	0	0	1	1	1
YIL119C	YIL119C				0			-	-		0	1	1	1	1	1	1	1	1	1	1	2	1	0	0	1	0	0	0	1	0	0
YIL118W	YIL118W				0			-	0.686012		0	0	1	1	1	1	1	1	1	1	1	1	1	1	1	1	1	1	1	1	1	1
YIL117C	YIL117C	YNL058C			0			-	0.524416		1	1	2	2	2	2	1	2	1	2	2	1	2	2	1	1	1	1	1	1	1	1
YBR057C	YBR057C				0			-	0.587946		1	1	1	1	1	1	1	1	1	2	2	2	2	2	1	1	1	1	1	1	1	1
YIL116W	YIL116W				0			-	0.647717		0	0	1	1	1	1	1	1	1	1	1	0	1	1	1	1	1	1	1	1	1	1
YIL115C	YIL115C				0			-	0.51819		0	0	1	1	1	1	1	1	1	1	1	1	1	1	1	1	1	1	1	1	1	1
YIL114C	YIL114C	YNL055C			0			n6	0.756501		0	1	2	2	2	2	2	2	2	1	1	1	1	1	1	1	1	1	1	1	1	1
YIL113W	YIL113W	YNL053W			0			-	0.536537		0	1	2	2	2	2	1	1	1	1	1	1	1	1	1	1	1	1	1	1	1	1
YIL112W	YIL112W				0			-	0.580877		0	0	1	1	1	1	1	1	1	1	1	1	1	1	1	1	1	1	0	1	1	1
YIL110W	YIL110W				0			-	0.63755		0	0	1	1	1	1	1	1	1	1	1	1	1	1	1	1	1	1	1	1	1	1
YIL109C	YIL109C	YNL049C	SEC24	SFB2	1	Coat/Adaptor	COPII	n3	0.65045	41	1	1	2	2	2	2	2	2	2	2	1	1	1	2	1	1	1	1	1	1	1	1
YIL108W	YIL108W				0			-	0.616959		0	1	1	1	1	1	1	1	1	1	1	1	2	2	1	1	1	1	1	1	1	1
YIL107C	YIL107C				0			-	0.620957		1	1	1	1	1	1	2	2	2	1	1	1	2	2	1	1	1	1	0	1	1	1
YBR058C	YBR058C				0			-	0.596628		0	0	1	1	1	1	1	1	1	1	1	1	1	1	1	1	1	1	0	1	1	1
YIL106W	YIL106W				0			-	0.667756		0	0	1	1	1	1	1	1	1	1	1	1	1	1	1	1	1	1	1	1	1	1
YIL105C	YIL105C	YNL047C	SLM1	SLM2	1			n4	0.613251	1	1	1	2	2	2	2	2	2	2	1	1	2	2	1	1	1	1	1	1	1	1	1
YIL104C	YIL104C				0			-	0.635154		0	0	1	1	1	1	1	1	1	1	1	1	1	1	1	1	1	1	1	1	1	1
YIL103W	YIL103W				0			-	0.706068		0	0	1	1	1	1	1	1	1	1	1	1	1	1	1	1	1	1	1	1	1	1
YIL101C	YIL101C				0			-	0.515723		1	1	1	1	1	1	1	2	2	2	2	1	2	2	1	1	1	1	1	1	1	1
YIL099W	YIL099W				0			-	0.58655		0	0	1	1	1	1	1	1	1	1	1	1	1	0	1	1	1	1	1	1	1	1
YIL098C	YIL098C				0			-	0.594937		0	0	1	1	1	1	1	0	1	1	1	0	1	1	1	1	1	1	1	1	1	1
YIL097W	YIL097W				0			-	0.557214		0	0	1	1	1	1	1	1	1	1	1	1	1	1	1	1	1	1	1	1	1	1
YIL096C	YIL096C				0			-	0.630342		0	0	1	1	1	1	1	1	1	1	1	1	1	1	1	1	1	1	1	1	1	1
YAL041W	YAL041W				0			-	0.649077		0	0	1	1	1	1	1	1	1	1	1	1	1	1	1	1	1	1	1	1	1	1
YBR058C-A	YBR058C-A				0			-	0.568376		0	1	1	1	1	1	1	1	1	1	1	1	1	2	1	1	1	1	1	1	1	1
YIL095W	YIL095W	YNL020C			0			n6	0.608511		1	1	2	2	2	2	2	2	2	2	2	2	2	2	1	1	1	1	1	1	1	1
YIL094C	YIL094C				0			-	0.731707		0	0	1	1	1	1	1	1	1	1	1	1	1	1	1	1	1	1	1	1	1	1
YIL093C	YIL093C				0			-	0.642494		0	0	1	1	1	1	1	1	1	1	1	1	1	1	1	1	1	1	1	1	1	1
YIL091C	YIL091C				0			-	0.643499		0	0	1	1	1	1	1	1	1	1	1	1	1	1	1	1	1	1	1	1	1	1
YIL090W	YIL090W				0			-	0.565366		0	1	1	1	1	1	1	1	1	1	1	2	1	1	1	1	1	1	1	1	1	1
YIL088C	YIL088C				0			-	0.583514		0	0	1	1	1	1	1	1	1	1	1	1	1	1	1	1	1	1	1	1	1	1
YIL087C	YIL087C				0			-	0.540084		0	0	1	1	1	1	1	1	1	1	1	1	1	1	1	1	1	1	1	1	1	1
YIL085C	YIL085C	YNL029C			0			n4	0.577346		0	1	2	2	2	2	1	2	2	2	2	1	1	1	1	1	1	0	0	1	1	1
YBR059C	YBR059C				0			-	0.622904		1	1	1	1	1	1	2	2	2	1	1	2	2	2	1	1	1	1	1	1	1	1
YIL084C	YIL084C				0			-	0.589583		0	1	1	1	1	1	1	1	1	1	1	2	1	1	1	1	1	1	0	1	1	1
YIL083C	YIL083C				0			-	0.662879		0	1	1	1	1	1	1	1	2	1	1	1	1	1	1	1	1	1	1	1	1	1
YIL079C	YIL079C	YDL175C			0			n4	0.621905		1	1	2	2	2	2	2	2	1	2	2	2	2	2	1	1	1	1	1	1	1	1
YIL078W	YIL078W				0			-	0.770804		0	0	1	1	1	1	1	1	1	1	1	1	1	1	1	1	1	1	1	1	1	1
YIL077C	YIL077C				0			-	0.526846		0	0	1	1	1	1	1	1	1	1	1	1	1	1	1	1	1	1	1	1	1	1
YIL076W	YIL076W		SEC28		1	Coat/Adaptor	COPI	-	0.569161	26	0	0	1	1	1	1	1	1	1	1	1	1	1	1	1	1	1	1	1	1	1	1
YIL075C	YIL075C				0			-	0.647038		0	0	1	1	1	1	1	1	1	1	1	1	1	1	1	1	1	1	1	1	1	1
YIL073C	YIL073C				0			-	0.525748		0	0	1	1	1	1	1	1	1	1	1	1	1	1	1	1	1	0	1	1	0	0
YBR060C	YBR060C				0			-	0.543272		0	0	1	1	1	1	1	1	1	1	1	1	1	1	1	1	1	1	1	1	1	1
YIL072W	YIL072W				0			-	0.575029		0	0	1	1	1	1	1	1	1	1	1	1	1	1	1	1	1	1	1	1	1	1
YIL071C	YIL071C				0			-	0.538462		0	0	1	1	1	1	1	1	1	1	1	1	1	1	1	1	1	1	1	1	1	1
YIL070C	YIL070C				0			-	0.621795		0	0	1	1	1	1	1	1	1	1	1	1	1	1	1	1	1	1	1	1	1	0
YIL068C	YIL068C		SEC6		1	Tether	Exocyst	-	0.616352	9	0	0	1	1	1	1	1	1	1	1	1	1	1	1	1	1	1	1	1	1	1	1
YIL067C	YIL067C				0			-	0.591919		0	0	1	1	1	1	1	1	1	1	1	1	1	1	1	1	1	1	1	1	1	1
YIL065C	YIL065C				0			-	0.610753		0	0	1	1	1	1	1	1	1	1	1	1	1	1	1	1	1	1	1	1	1	1
YIL064W	YIL064W		EFM4		1			-	0.650585	0	0	0	1	1	1	1	1	1	1	1	1	1	1	1	1	1	1	1	1	1	1	1
YIL063C	YIL063C				0			-	0.588235		0	0	1	1	1	1	1	1	1	1	1	1	1	1	1	1	1	1	1	1	1	1
YIL062C	YIL062C				0			-	0.666667		0	0	1	1	1	1	1	1	1	1	1	1	1	1	1	1	1	1	1	1	1	1
YIL061C	YIL061C				0			-	0.537528		0	0	1	1	1	1	1	1	1	1	1	1	1	1	1	1	1	1	1	1	1	1
YBR061C	YBR061C				0			-	0.673516		0	0	1	1	1	1	1	1	1	1	1	1	1	1	1	1	1	1	1	1	1	1
YIL055C	YIL055C				0			-	0.499314		0	0	1	1	1	1	1	1	1	1	1	1	1	1	1	1	1	1	1	1	1	1
YIL049W	YIL049W				0			-	0.55698		0	0	1	1	1	1	1	1	1	1	1	1	1	1	1	1	1	1	1	1	1	1
YIL048W	YIL048W		NEO1		1	Lipid control		-	0.676015	0	0	1	1	1	1	1	1	1	1	1	1	2	2	2	1	1	1	1	1	1	1	1
YIL047C	YIL047C				0			-	0.581854		1	1	1	1	1	1	1	1	1	2	1	2	2	2	1	1	1	1	1	1	1	1
YIL046W	YIL046W				0			-	0.6185		0	0	1	1	1	1	1	1	1	1	1	1	1	1	1	1	1	1	1	1	1	1
YIL044C	YIL044C		AGE2		1			-	0.55	0	0	1	1	1	1	1	1	2	2	1	1	1	1	1	1	1	1	1	1	1	1	1
YIL043C	YIL043C				0			-	0.670213		0	1	1	1	1	1	1	1	1	1	1	2	1	1	1	1	1	1	1	1	1	1
YIL042C	YIL042C				0			-	0.575039		0	0	1	1	1	1	1	1	1	1	1	1	1	1	1	1	1	1	1	1	1	1
YIL041W	YIL041W		GVP36		1			-	0.577558	0	0	1	1	1	1	1	1	1	1	1	1	2	2	2	1	1	1	1	1	1	1	1
YBR062C	YBR062C				0			-	0.602837		0	0	1	1	1	1	1	1	1	1	1	1	1	1	1	1	1	1	1	1	1	1
YIL040W	YIL040W				0			-	0.47973		0	0	1	1	1	1	1	1	1	1	1	1	1	1	1	1	1	0	1	1	1	1
YIL039W	YIL039W		TED1		1			-	0.630356	0	0	1	1	1	1	1	1	1	1	1	1	2	2	2	1	1	1	1	1	1	1	1
YIL038C	YIL038C				0			-	0.628019		0	0	1	1	1	1	1	1	1	1	1	1	1	1	1	1	1	1	0	1	1	1
YIL037C	YIL037C				0			-	0.507535		0	0	1	1	1	1	0	0	0	1	1	1	1	1	1	1	1	1	1	1	1	1
YIL035C	YIL035C				0			-	0.69697		0	0	1	1	1	1	1	1	1	1	1	1	1	1	1	1	1	1	1	1	1	1
YIL034C	YIL034C				0			-	0.616125		0	0	1	1	1	1	1	1	1	1	0	1	1	1	1	1	1	1	1	1	1	1
YIL033C	YIL033C				0			-	0.645327		0	0	1	1	1	1	1	1	1	1	1	1	1	1	1	1	1	1	0	1	1	1
YIL031W	YIL031W				0			-	0.527325		0	1	1	1	1	1	1	1	1	1	1	1	2	2	1	1	1	1	1	1	1	1
YIL030C	YIL030C				0			-	0.58189		0	0	1	1	1	1	1	1	1	1	1	1	1	1	1	1	1	1	1	1	1	1
YIL027C	YIL027C				0			-	0.588808		0	0	1	1	1	1	1	1	1	1	1	1	1	1	1	1	1	1	1	1	1	1
YIL026C	YIL026C				0			-	0.556583		0	0	1	1	1	1	1	1	1	1	1	1	1	1	1	1	1	1	1	1	1	1
YIL024C	YIL024C				0			-	0.505185		0	0	1	1	1	1	0	1	0	1	1	1	1	1	1	1	1	1	1	1	1	0
YIL023C	YIL023C				0			-	0.581197		0	0	1	1	1	1	1	1	1	1	1	1	1	1	1	1	1	1	1	1	1	1
YIL022W	YIL022W				0			-	0.718954		0	0	1	1	1	1	1	1	1	1	1	1	1	1	1	1	1	1	1	1	1	1
YIL021W	YIL021W				0			-	0.727273		0	0	1	1	1	1	1	1	1	1	1	1	1	1	1	1	1	1	1	1	1	1
YIL020C	YIL020C				0			-	0.655039		0	0	1	1	1	1	1	1	1	1	1	1	1	1	1	1	1	1	1	1	1	1
YIL019W	YIL019W				0			-	0.563596		0	0	1	1	1	1	1	1	1	1	1	1	1	1	1	1	1	1	1	1	1	1
YIL017C	YIL017C				0			-	0.530303		0	0	1	1	1	1	1	1	1	1	1	1	1	1	1	1	1	1	1	1	1	1
YIL016W	YIL016W				0			-	0.564706		0	0	1	1	1	1	1	1	1	1	1	1	1	1	1	1	1	1	1	1	1	1
YBR065C	YBR065C				0			-	0.509872		0	0	1	1	1	1	1	1	1	1	1	1	1	1	1	1	1	1	1	1	1	1
YIL015W	YIL015W				0			-	0.542318		0	0	1	1	1	1	1	0	1	1	1	1	0	1	1	1	1	1	1	1	0	0
YIL014W	YIL014W				0			-	-		0	1	1	1	1	1	1	1	1	2	2	1	1	0	1	1	0	0	0	0	1	1
YIL010W	YIL010W				0			-	0.653722		0	0	1	1	1	1	1	1	1	1	1	1	1	1	1	1	1	1	1	1	1	1
YIL009C-A	YIL009C-A				0			-	0.538462		0	0	1	1	1	1	1	1	1	1	1	1	1	1	1	1	1	1	0	1	1	1
YIL008W	YIL008W				0			-	0.67		0	0	1	1	1	1	1	1	1	1	1	1	1	1	1	1	1	1	1	1	1	1
YIL007C	YIL007C				0			-	0.560821		0	0	1	1	1	1	1	1	1	1	1	1	1	1	1	1	1	1	1	1	1	1
YBR066C	YBR066C	YDR043C			0			n3	0.608772		1	1	2	2	2	2	2	2	2	2	2	1	2	2	1	1	1	1	1	1	1	1
YIL005W	YIL005W				0			-	0.531057		1	1	1	1	1	1	2	1	1	1	1	2	2	2	1	1	1	1	1	1	1	1
YIL004C	YIL004C		BET1		1	SNARE		-	0.674242	32	0	0	1	1	1	1	1	1	1	1	1	1	1	1	1	1	1	1	1	1	1	0
YIL003W	YIL003W				0			-	0.666667		0	0	1	1	1	1	1	1	1	1	1	1	1	1	1	1	1	1	1	1	1	1
YIL002C	YIL002C		INP51		1	Lipid control		-	0.576787	1	0	0	1	1	1	1	1	1	1	1	1	1	1	1	1	1	1	1	1	1	1	1
YIL001W	YIL001W				0			-	0.57245		0	0	1	1	1	1	1	1	1	1	1	1	1	1	1	1	1	0	1	1	1	1
YIR001C	YIR001C				0			-	0.602299		0	0	1	1	1	1	1	1	1	1	1	1	0	1	1	1	1	1	1	1	1	1
YIR002C	YIR002C				0			-	0.608077		0	0	1	1	1	1	1	1	1	1	1	1	1	1	1	1	1	1	1	1	1	1
YIR003W	YIR003W				0			-	0.639625		0	0	1	1	1	1	1	1	1	1	1	1	1	1	1	1	1	1	1	1	1	1
YIR004W	YIR004W				0			-	0.648369		0	1	1	1	1	1	1	1	1	1	1	2	1	1	1	1	1	1	1	1	1	1
YIR005W	YIR005W				0			-	0.606786		0	0	1	1	1	1	1	1	1	1	1	1	1	1	1	1	1	1	1	1	1	1
YIR006C	YIR006C		PAN1		1			-	0.581887	4	0	1	1	1	1	1	1	1	1	2	2	1	1	1	1	1	1	1	1	1	1	1
YIR007W	YIR007W				0			-	0.608992		0	1	1	1	1	1	1	2	1	1	1	1	1	1	1	1	1	1	1	1	1	1
YIR008C	YIR008C				0			-	0.663477		0	0	1	1	1	1	1	1	1	1	1	1	1	1	1	1	1	1	1	1	1	1
YIR009W	YIR009W				0			-	0.582375		0	0	1	1	1	1	1	1	0	1	1	1	1	1	1	1	1	1	1	1	1	1
YIR010W	YIR010W				0			-	0.541284		0	0	1	1	1	1	1	1	1	1	1	1	1	1	1	1	1	1	1	1	1	1
YIR011C	YIR011C				0			-	0.531091		0	0	1	1	1	1	1	1	1	1	1	1	1	0	1	1	1	1	1	1	1	1
YIR012W	YIR012W				0			-	0.640432		0	0	1	1	1	1	1	1	1	1	1	1	1	1	1	1	1	1	1	1	1	1
YIR014W	YIR014W				0			-	0.507317		0	0	1	1	1	1	1	0	1	1	1	1	0	1	1	1	1	1	1	1	1	1
YIR015W	YIR015W				0			-	0.569444		0	0	1	1	1	1	1	1	1	1	1	1	1	1	1	1	1	1	1	1	1	1
YBR068C	YBR068C	YDR046C			0			n4	-		1	1	2	2	2	2	2	2	2	2	2	2	2	2	1	0	0	1	1	1	1	1
YIR017C	YIR017C				0			-	0.603476		0	0	1	1	1	1	1	1	0	1	1	1	1	1	1	1	1	1	1	1	1	1
YIR018W	YIR018W	YOL028C			0			n4	0.543295		1	1	2	2	2	2	2	2	1	2	2	2	2	2	1	1	1	0	1	1	1	1
YIR021W	YIR021W	YKL011C			0			n4	0.550604		0	1	2	2	2	2	1	2	1	1	2	1	1	1	1	1	1	1	1	1	1	1
YIR022W	YIR022W				0			-	0.672619		0	0	1	1	1	1	1	1	1	1	1	1	1	1	1	1	1	1	1	1	1	1
YIR023W	YIR023W				0			-	0.601325		0	0	1	1	1	1	1	1	1	1	1	1	1	1	1	1	1	1	1	1	1	1
YIR024C	YIR024C				0			-	0.575758		0	0	1	1	1	1	1	1	1	1	1	1	1	1	1	1	1	1	1	1	1	1
YIR025W	YIR025W				0			-	0.567402		0	0	1	1	1	1	1	0	1	1	1	1	1	1	1	1	1	1	1	1	1	1
YAL040C	YAL040C				0			-	0.572342		1	1	1	1	1	1	1	2	1	2	2	2	1	2	1	1	1	1	0	1	1	1
YIR026C	YIR026C				0			-	0.669492		0	0	1	1	1	1	1	1	1	1	1	1	1	1	1	1	1	1	1	1	1	1
YIR027C	YIR027C				0			-	0.636681		0	0	1	1	1	1	0	0	1	1	1	0	0	0	1	1	1	1	1	1	1	1
YBR021W	YBR021W				0			-	0.632184		0	0	1	1	1	1	1	0	1	1	1	1	1	1	1	1	1	1	1	1	0	0
YIR029W	YIR029W				0			-	0.620513		0	0	1	1	1	1	0	0	1	1	1	0	0	0	1	1	1	1	1	1	1	1
YIR030C	YIR030C				0			-	0.526882		0	0	1	1	1	1	0	0	1	1	1	0	0	0	1	1	1	0	1	1	1	1
YNL117W	YNL117W				0			-	0.702166		0	0	1	1	1	1	1	1	1	1	1	1	1	1	1	1	1	1	1	1	1	1
YIR032C	YIR032C				0			-	0.607843		0	0	1	1	1	1	0	0	1	1	1	0	0	0	1	1	1	1	1	1	1	1
YIR033W	YIR033W	YKL020C			0			n6	0.592798		0	1	2	2	2	2	1	2	2	2	2	1	1	1	1	1	1	1	1	1	1	1
YIR034C	YIR034C				0			-	0.712366		0	1	1	1	1	1	1	1	2	1	1	1	1	1	1	1	1	1	1	1	1	1
YBR070C	YBR070C				0			-	0.54993		0	0	1	1	1	1	1	1	1	1	1	1	1	1	1	1	1	1	1	1	1	1
YBR244W	YBR244W				0			-	0.713992		0	1	1	1	1	1	1	1	1	1	1	0	2	2	1	1	1	1	1	1	1	1
YBR071W	YBR071W				0			-	0.575		0	0	1	1	1	1	1	1	1	1	1	0	1	1	1	1	1	0	1	1	1	1
YJL218W	YJL218W				0			-	-		0	0	1	0	0	1	1	0	0	1	1	0	0	0	0	1	1	0	0	0	1	1
YJL210W	YJL210W				0			-	0.536054		0	0	1	1	1	1	1	1	1	1	1	1	1	1	1	1	1	1	1	1	1	1
YJL209W	YJL209W				0			-	-		0	0	1	1	1	1	1	1	1	1	1	1	1	1	1	1	0	0	0	1	1	1
YJL208C	YJL208C				0			-	0.653575		0	0	1	1	1	1	1	1	1	1	1	1	1	1	1	1	1	1	1	1	1	1
YBR072W	YBR072W				0			-	-		0	0	1	1	1	1	0	1	1	1	1	0	0	0	0	1	1	0	0	1	0	0
YJL207C	YJL207C		LAA1		1	Coat/Adaptor	AP-1	-	0.552851	2	0	0	1	1	1	1	1	1	1	1	1	1	1	1	1	1	1	0	0	1	1	1
YJL204C	YJL204C		RCY1		1			-	0.597613	8	0	0	1	1	1	1	1	1	1	1	1	1	1	1	1	1	1	1	1	1	1	1
YJL203W	YJL203W				0			-	0.586006		0	0	1	1	1	1	1	1	1	1	1	1	1	1	1	1	1	1	1	1	1	1
YJL201W	YJL201W				0			-	0.621916		0	0	1	1	1	1	1	1	1	1	1	1	1	1	1	1	1	1	0	1	1	1
YJL200C	YJL200C				0			-	0.753586		0	0	1	1	1	1	1	1	1	1	1	1	1	1	1	1	1	1	1	1	1	1
YJL197W	YJL197W				0			-	0.572337		0	0	1	1	1	1	1	1	1	1	1	1	1	1	1	1	1	1	1	1	1	1
YJL194W	YJL194W				0			-	0.561133		0	0	1	1	1	1	1	1	1	1	1	1	1	1	1	1	1	1	1	1	1	1
YBR073W	YBR073W				0			-	0.596083		0	0	1	1	1	1	1	1	1	1	1	1	1	1	1	1	1	1	1	1	1	1
YOR307C	YOR307C		SLY41		1			-	0.625477	0	0	0	1	1	1	1	1	1	1	1	1	1	1	1	1	1	1	1	0	1	1	1
YJL192C	YJL192C		SOP4		1			-	0.564655	0	0	0	1	1	1	1	1	1	1	1	1	1	1	1	1	1	1	1	1	1	1	1
YJL190C	YJL190C				0			-	0.898219		0	0	1	1	1	1	1	1	1	1	1	1	1	1	1	1	1	1	1	1	1	0
YJL189W	YJL189W				0			-	0.814103		0	1	1	1	1	1	1	1	1	2	2	1	1	1	1	1	1	1	1	1	1	1
YJL187C	YJL187C				0			-	0.599816		0	0	1	1	1	1	1	1	1	1	1	1	1	1	1	1	1	1	1	1	1	1
YJL185C	YJL185C				0			-	0.592157		0	0	1	1	1	1	1	1	1	1	1	0	1	1	1	1	1	1	1	1	1	1
YJL184W	YJL184W				0			-	0.55		0	0	1	1	1	1	1	1	1	1	1	1	1	1	1	1	1	1	1	1	1	1
YJL183W	YJL183W				0			-	0.5795		0	1	1	1	1	1	1	1	1	1	1	2	1	1	1	1	1	1	1	1	1	1
YJL181W	YJL181W	YJR030C			0			n4	0.520885		0	1	2	2	2	2	1	1	1	1	1	1	1	1	1	1	1	1	1	1	1	1
YJL180C	YJL180C				0			-	0.613872		0	0	1	1	1	1	1	1	1	1	1	1	1	1	1	1	1	1	1	1	1	1
YBR074W	YBR074W				0			-	0.561999		0	0	1	1	1	1	1	1	1	1	1	1	1	1	1	1	1	1	1	1	1	1
YJL179W	YJL179W				0			-	0.551622		0	0	1	1	1	1	1	1	1	1	1	1	1	1	1	1	1	1	1	1	1	1
YJL178C	YJL178C				0			-	0.565056		0	1	1	1	1	1	1	1	1	1	1	2	1	1	1	1	1	1	0	1	1	1
YJL177W	YJL177W	YKL180W			0			n4	0.834234		0	1	2	2	2	2	1	1	1	2	2	1	1	1	1	1	1	1	0	1	1	1
YJL176C	YJL176C				0			-	0.567946		0	0	1	1	1	1	1	1	1	1	1	1	1	1	1	1	1	1	1	1	1	1
YJL174W	YJL174W				0			-	0.554293		0	1	1	1	1	1	1	1	1	1	1	2	1	1	1	1	1	1	1	1	1	1
YJL173C	YJL173C				0			-	0.626781		0	0	1	1	1	1	1	1	1	1	1	1	1	1	1	1	1	1	1	1	1	1
YJL172W	YJL172W				0			-	0.613729		0	0	1	1	1	1	1	1	1	1	1	0	0	0	1	1	1	1	1	1	1	1
YJL171C	YJL171C				0			-	-		0	1	1	1	1	1	1	1	1	1	1	2	1	2	0	1	1	1	1	1	1	1
YJL170C	YJL170C				0			-	0.46176		0	0	1	1	1	1	0	1	1	1	1	1	1	1	1	1	1	1	1	1	1	1
YBR076W	YBR076W				0			-	-		0	0	1	1	1	1	1	1	0	1	1	1	1	1	0	1	0	0	0	1	0	0
YJL168C	YJL168C				0			-	0.645619		0	0	1	1	1	1	1	1	1	1	1	1	1	1	1	1	1	1	1	1	1	1
YJL167W	YJL167W				0			-	0.703916		0	0	1	1	1	1	1	1	1	1	1	1	1	1	1	1	1	1	1	1	1	1
YJL166W	YJL166W				0			-	0.729825		0	0	1	1	1	1	1	1	1	1	1	1	1	1	1	1	1	1	1	1	1	1
YJL165C	YJL165C	YKL168C			0			n6	0.575679		1	1	2	2	2	2	2	2	2	2	2	2	1	1	1	1	1	1	1	1	1	1
YJL164C	YJL164C	YKL166C			0			n3	0.728799		0	1	2	2	2	2	1	2	2	2	2	1	1	1	1	1	1	1	1	1	1	1
YJL163C	YJL163C				0			-	0.541367		0	0	1	1	1	1	1	1	1	1	1	1	1	1	1	1	1	1	0	1	1	1
YJL162C	YJL162C				0			-	0.583333		0	0	1	1	1	1	1	1	1	1	1	1	1	1	1	1	1	1	1	1	1	1
YJL161W	YJL161W				0			-	0.51341		0	0	1	1	1	1	0	0	0	0	0	0	0	0	1	1	1	0	0	1	1	1
YJL160C	YJL160C	YKL164C			0			n1	0.756968		1	1	2	2	2	2	2	2	2	2	2	1	2	2	1	1	1	1	1	1	1	1
YJL159W	YJL159W	YKL163W			0			n1	0.713499		1	1	2	2	2	2	2	1	2	2	2	1	2	2	1	1	1	1	1	1	1	1
YBR077C	YBR077C				0			-	0.594724		0	0	1	1	1	1	1	1	1	1	1	1	1	1	1	1	1	1	1	1	1	1
YJL158C	YJL158C				0			-	0.687198		1	1	1	2	2	2	1	2	2	1	1	2	2	2	1	1	1	1	1	1	1	1
YJL157C	YJL157C				0			-	0.511394		0	0	1	1	1	1	1	1	1	1	1	1	1	1	1	1	1	1	1	1	1	1
YJL156C	YJL156C				0			-	0.609792		0	0	1	1	1	1	1	0	1	1	1	0	0	0	1	1	1	1	1	1	1	1
YJL155C	YJL155C				0			-	0.722838		0	1	1	1	1	1	1	1	2	1	1	1	1	1	1	1	1	1	1	1	1	1
YJL154C	YJL154C		VPS35		1	Coat/Adaptor	Retromer	-	0.620833	8	1	1	1	1	1	1	1	1	1	2	2	2	2	2	1	1	1	1	1	1	1	1
YJL153C	YJL153C				0			-	0.720755		0	0	1	1	1	1	1	1	1	1	1	1	1	1	1	1	1	0	0	1	0	0
YJL149W	YJL149W				0			-	0.607255		0	0	1	1	1	1	1	1	1	1	1	1	1	1	1	1	1	1	1	1	1	1
YJL148W	YJL148W				0			-	0.538462		0	0	1	1	1	1	1	1	1	1	1	1	1	1	1	1	1	1	1	1	1	1
YJL147C	YJL147C				0			-	0.511494		0	0	1	1	1	1	1	1	1	1	1	1	1	1	1	1	1	1	1	1	1	1
YJL146W	YJL146W				0			-	0.552682		0	0	1	1	1	1	1	1	1	1	1	1	1	1	1	1	1	1	1	1	1	1
YBR078W	YBR078W	YDR055W			0			-	0.61882		1	1	2	2	2	2	2	2	2	2	2	1	2	1	1	1	1	1	1	1	1	1
YJL145W	YJL145W		SFH5		1	Lipid control		-	0.580791	0	0	0	1	1	1	1	1	1	1	1	1	1	1	1	1	1	1	1	1	1	1	1
YJL143W	YJL143W				0			-	0.825806		0	0	1	1	1	1	1	1	1	1	1	1	1	1	1	1	1	1	1	1	1	1
YJL141C	YJL141C				0			-	0.63357		0	1	1	1	1	1	1	1	1	1	1	2	1	2	1	1	1	1	0	1	1	1
YJL140W	YJL140W				0			-	0.676617		0	0	1	1	1	1	1	1	1	1	1	1	1	1	1	1	1	1	1	1	1	1
YJL139C	YJL139C	YKR061W			0			-	0.649412		1	1	2	2	2	2	2	2	2	1	1	1	2	2	1	1	1	1	1	1	1	1
YJL138C	YJL138C	YKR059W			0			-	0.850168		0	1	2	2	2	2	1	1	1	1	1	1	1	1	1	1	1	1	1	1	1	1
YJL137C	YJL137C	YKR058W			0			n6	0.553933		0	1	2	2	2	2	1	1	1	1	1	1	1	1	1	1	1	1	1	1	1	1
YJL136C	YJL136C	YKR057W			0			n8	0.875		1	1	2	2	2	2	1	1	1	2	2	1	1	2	1	1	1	1	1	1	1	1
YJL134W	YJL134W	YKR053C			0			n4	0.617232		1	1	2	2	2	2	2	1	2	2	1	2	2	2	1	1	1	1	1	1	1	1
YBR079C	YBR079C				0			-	0.642549		0	0	1	1	1	1	1	1	1	1	1	1	1	1	1	1	1	1	1	1	1	1
YJL133W	YJL133W	YKR052C			0			n5	0.661148		1	1	2	2	2	2	2	2	2	2	2	2	1	2	1	1	1	1	1	1	1	1
YJL132W	YJL132W				0			-	0.518727		0	0	1	1	1	1	1	0	1	1	1	1	0	0	1	1	1	0	0	1	1	1
YJL131C	YJL131C				0			-	0.554598		0	0	1	1	1	1	1	1	1	1	1	1	1	1	1	1	1	1	1	1	1	1
YJL130C	YJL130C				0			-	0.759976		0	0	1	1	1	1	1	1	1	1	1	1	1	1	1	1	1	1	1	1	1	1
YJL129C	YJL129C	YKR050W			0			n4	0.597508		1	1	2	2	2	2	1	2	2	2	2	2	1	2	1	1	1	1	1	1	1	1
YJL128C	YJL128C				0			-	0.635859		0	1	1	1	1	1	1	1	1	1	1	1	2	2	1	1	1	1	1	1	1	1
KAFR0A03800					0			-	0.635135		0	0	0	0	0	0	0	1	1	1	1	0	1	0	1	1	1	0	0	1	1	1
YJL126W	YJL126W				0			-	0.658966		0	0	1	1	1	1	1	1	1	1	1	0	0	1	1	1	1	0	0	1	1	1
YJL125C	YJL125C				0			-	0.65308		0	0	1	1	1	1	1	1	1	1	1	1	1	1	1	1	1	1	1	1	1	1
YJL124C	YJL124C				0			-	0.65		0	0	1	1	1	1	1	1	1	1	1	1	1	1	1	1	1	1	1	1	1	1
YAL039C	YAL039C				0			-	0.663057		0	0	1	1	1	1	1	1	1	1	1	1	1	1	1	1	1	1	1	1	1	1
YBR080C	YBR080C		SEC18		1			-	0.725567	11	1	1	1	1	1	1	2	1	1	1	1	2	1	1	1	1	1	1	1	1	1	1
YJL123C	YJL123C				0			-	0.598842		0	0	1	1	1	1	1	1	1	1	1	1	1	1	1	1	1	1	1	1	1	1
YJL122W	YJL122W				0			-	0.580087		0	0	1	1	1	1	1	1	1	1	1	1	1	1	1	1	1	1	1	1	1	1
YJL121C	YJL121C				0			-	0.687675		0	0	1	1	1	1	1	1	1	1	1	1	1	1	1	1	1	1	1	1	1	1
YJL117W	YJL117W		PHO86		1			-	0.609234	0	0	0	1	1	1	1	1	1	1	1	1	1	1	1	1	1	1	1	1	1	1	1
YJL116C	YJL116C	YKR042W			0			n0	0.650551		1	1	2	2	2	2	2	2	2	2	2	2	1	1	1	1	1	1	1	1	1	1
YJL115W	YJL115W				0			-	0.70566		0	0	1	1	1	1	1	1	1	1	1	1	1	1	1	1	1	1	1	1	1	1
YJL112W	YJL112W	YKR036C			0			n0	0.610482		1	1	2	2	2	2	2	2	2	2	2	2	1	2	1	1	1	1	1	1	1	1
YJL111W	YJL111W				0			-	0.768856		0	0	1	1	1	1	1	1	1	1	1	1	1	1	1	1	1	1	1	1	1	1
YJL110C	YJL110C	YKR034W			0			-	0.5603		1	1	2	2	2	2	2	2	2	2	2	2	1	1	1	1	1	1	1	1	1	1
YBR081C	YBR081C				0			-	0.581908		0	0	1	1	1	1	1	1	1	1	1	1	1	1	1	1	1	1	0	1	1	1
YJL109C	YJL109C				0			-	0.613966		0	0	1	1	1	1	1	1	1	1	1	1	1	1	1	1	1	1	1	1	1	1
YJL108C	YJL108C				0			-	0.619748		0	0	1	1	1	1	1	0	1	0	0	0	0	0	1	1	1	1	1	1	1	1
YJL106W	YJL106W				0			-	0.574789		0	0	1	1	1	1	1	1	1	1	1	1	1	1	1	1	1	1	1	1	1	1
YJL105W	YJL105W	YKR029C			0			n3	0.563738		1	1	2	2	2	2	2	2	2	2	2	2	2	2	1	1	1	1	1	1	1	1
YJL104W	YJL104W				0			-	0.664122		0	0	1	1	1	1	1	1	1	1	1	1	1	1	1	1	1	1	1	1	1	1
YJL103C	YJL103C				0			-	0.559219		0	0	1	1	1	1	1	0	1	1	1	1	1	1	1	1	1	1	1	1	0	0
YJL102W	YJL102W				0			-	0.632127		0	0	1	1	1	1	1	1	1	1	1	1	1	1	1	1	1	1	1	1	1	1
YJL101C	YJL101C				0			-	0.622122		0	0	1	1	1	1	1	1	1	1	1	1	1	1	1	1	1	1	1	1	1	1
YJL100W	YJL100W				0			-	0.589895		0	0	1	1	1	1	0	0	0	1	1	0	0	0	1	1	1	1	1	1	1	1
YJL099W	YJL099W	YKR027W	CHS6	BCH2	1	Coat/Adaptor	Exomer	-	0.565318	4	0	1	2	2	2	2	1	1	1	2	2	1	1	1	1	1	1	1	1	1	1	1
YBR082C	YBR082C	YDR059C			0			<n0	0.810811		0	1	2	2	2	2	1	2	1	1	1	1	1	1	1	1	1	1	1	1	1	1
YJL098W	YJL098W	YKR028W			0			-	0.607629		1	1	2	2	2	2	1	2	2	2	2	2	1	1	1	1	1	1	1	1	1	1
YJL097W	YJL097W				0			-	0.595349		0	0	1	1	1	1	1	1	1	1	1	1	1	1	1	1	1	1	1	1	1	1
YJL096W	YJL096W				0			-	0.656315		0	0	1	1	1	1	1	1	1	1	1	1	1	1	1	1	1	1	1	1	1	1
YJL095W	YJL095W				0			-	0.600199		0	0	1	1	1	1	1	1	1	1	1	1	1	1	1	1	1	1	1	1	1	1
YJL094C	YJL094C				0			-	0.615942		0	0	1	1	1	1	1	1	1	1	1	1	1	1	1	1	1	0	0	1	1	1
YJL093C	YJL093C				0			-	0.550079		0	0	1	1	1	1	1	1	1	1	1	1	1	1	1	1	1	0	0	1	1	1
YJL092W	YJL092W				0			-	0.562128		0	0	1	1	1	1	1	1	1	1	1	1	1	1	1	1	1	1	1	1	1	1
YJL091C	YJL091C				0			-	0.57569		0	0	1	1	1	1	1	1	1	1	1	1	1	1	1	1	1	1	1	1	1	1
YJL090C	YJL090C				0			-	0.550249		0	0	1	1	1	1	1	1	1	1	1	1	1	1	1	1	1	1	1	1	1	1
YJL089W	YJL089W				0			-	0.565924		0	0	1	1	1	1	1	1	1	1	1	1	1	1	1	1	1	1	1	1	1	1
YBR083W	YBR083W				0			-	0.519802		1	1	1	1	1	1	2	2	2	2	2	2	2	2	1	1	1	1	1	1	1	1
YJL088W	YJL088W				0			-	0.728318		0	0	1	1	1	1	1	1	1	1	1	1	1	1	1	1	1	1	1	1	1	1
YJL087C	YJL087C				0			-	0.587633		0	0	1	1	1	1	1	1	1	1	1	1	1	1	1	1	1	1	1	1	1	1
YJL085W	YJL085W		EXO70		1	Tether	Exocyst	-	0.603763	8	0	0	1	1	1	1	1	1	1	1	1	1	1	1	1	1	1	1	1	1	1	1
YJL084C	YJL084C	YKR021W	ALY2	ALY1	1	Coat/Adaptor	Arrestin	n4	0.589658	2	1	1	2	2	2	2	2	2	2	2	2	2	1	1	1	1	1	1	1	1	1	1
YJL083W	YJL083W	YKR019C	TAX4	IRS4	1			-	0.560772	1	1	1	2	2	2	2	1	2	1	2	1	2	2	2	1	1	1	1	1	1	1	1
YJL082W	YJL082W	YKR018C			0			n6	0.632691		1	1	2	2	2	2	2	1	1	1	1	2	1	1	1	1	1	0	1	1	1	1
YJL081C	YJL081C				0			-	0.650138		0	0	1	1	1	1	1	1	1	1	1	1	1	1	1	1	1	1	1	1	1	1
YJL080C	YJL080C				0			-	0.592338		0	1	1	1	1	1	1	1	1	1	1	2	2	2	1	1	1	1	1	1	1	1
YJL079C	YJL079C	YKR013W			0			-	-		1	1	2	2	2	2	2	2	2	2	1	2	2	2	0	1	1	1	1	1	1	1
YBR084W	YBR084W				0			-	0.691176		0	0	1	1	1	1	1	1	1	1	1	1	1	1	1	1	1	1	1	1	1	1
YJL076W	YJL076W	YKR010C			0			-	0.588467		1	1	2	2	2	2	2	2	2	2	2	1	2	2	1	1	1	1	1	1	1	1
YJL074C	YJL074C				0			-	0.600816		0	0	1	1	1	1	1	1	1	1	1	1	1	1	1	1	1	1	1	1	1	1
YJL073W	YJL073W				0			-	0.562963		0	0	1	1	1	1	1	1	1	1	1	1	1	1	1	1	1	1	1	1	1	1
YJL072C	YJL072C				0			-	0.625413		0	0	1	1	1	1	1	1	1	1	1	1	1	1	1	1	1	1	1	1	1	1
YJL071W	YJL071W				0			-	0.590717		0	0	1	1	1	1	1	1	1	1	1	1	1	1	1	1	1	1	1	1	1	1
YJL069C	YJL069C				0			-	0.675485		0	0	1	1	1	1	1	1	1	1	1	1	1	1	1	1	1	1	1	1	1	1
YJL068C	YJL068C				0			-	0.668919		0	0	1	1	1	1	1	1	1	1	1	1	1	1	1	1	1	1	1	1	1	1
YJL066C	YJL066C				0			-	0.638177		0	0	1	1	1	1	1	1	1	1	1	1	1	1	1	1	1	1	1	1	1	1
YJL063C	YJL063C				0			-	0.576871		0	0	1	1	1	1	1	1	1	1	1	1	1	1	1	1	1	1	1	1	1	1
YBR085C-A	YBR085C-A				0			-	0.619608		0	1	1	1	1	1	1	2	2	1	1	1	1	1	1	1	1	1	1	1	1	1
YJL062W-A	YJL062W-A				0			-	0.689394		0	0	1	1	1	1	1	1	1	1	1	1	1	1	1	1	1	1	1	1	1	1
YJL062W	YJL062W				0			-	0.618866		0	0	1	1	1	1	1	1	1	1	1	1	1	1	1	1	1	1	1	1	1	1
YJL061W	YJL061W				0			-	0.513566		0	0	1	1	1	1	1	1	1	1	1	1	1	1	1	1	1	1	1	1	1	1
YJL060W	YJL060W				0			-	0.678652		0	0	1	1	1	1	1	1	1	1	1	0	1	1	1	1	1	1	1	1	1	1
YJL059W	YJL059W				0			-	0.627148		0	0	1	1	1	1	1	1	1	1	1	1	1	1	1	1	1	1	0	1	1	1
YJL057C	YJL057C				0			-	0.575053		0	0	1	1	1	1	1	1	1	1	1	1	1	1	1	1	1	1	1	1	1	1
YJL056C	YJL056C				0			-	0.560955		0	0	1	1	1	1	1	1	1	1	1	1	1	1	1	1	1	1	1	1	1	1
YJL055W	YJL055W				0			-	-		0	0	1	1	1	1	1	1	1	1	1	1	1	1	1	1	0	1	1	1	1	1
YJL054W	YJL054W				0			-	0.518996		0	0	1	1	1	1	1	1	1	1	1	1	1	1	1	1	1	1	1	1	1	1
YJL053W	YJL053W		PEP8		1	Coat/Adaptor	Retromer	-	0.66776	7	0	0	1	1	1	1	1	1	1	1	1	1	1	1	1	1	1	1	1	1	1	1
YBR086C	YBR086C				0			-	0.628594		0	1	1	1	1	1	1	2	2	2	2	1	1	1	1	1	1	1	0	1	1	1
YJL051W	YJL051W				0			-	0.536785		0	0	1	1	1	1	1	1	1	1	1	1	1	1	1	1	1	1	1	1	1	1
YJL050W	YJL050W				0			-	0.728893		0	0	1	1	1	1	1	1	1	1	1	1	1	1	1	1	1	1	1	1	1	1
YJL049W	YJL049W		CHM7		1			-	0.548926	1	0	0	1	1	1	1	1	1	1	1	1	1	1	1	1	1	1	1	1	1	1	1
YJL047C	YJL047C				0			-	0.532221		0	0	1	1	1	1	1	1	1	1	1	1	1	1	1	1	1	1	1	1	1	1
YJL046W	YJL046W				0			-	0.6025		0	0	1	1	1	1	1	1	1	1	1	1	1	1	1	1	1	1	1	1	1	1
YJL045W	YJL045W	YKL148C			0			n1	0.781912		0	1	2	2	2	2	1	1	1	1	1	1	1	1	1	1	1	1	1	1	1	1
YJL044C	YJL044C				0			-	0.494028		0	0	1	1	1	1	1	1	1	1	1	1	1	1	1	1	1	1	1	1	1	1
YBR087W	YBR087W				0			-	0.651558		0	0	1	1	1	1	1	1	1	1	1	1	1	1	1	1	1	1	1	1	1	1
YJL042W	YJL042W				0			-	0.579974		0	1	1	1	1	1	1	1	1	1	1	2	2	2	1	1	1	1	1	1	1	1
YJL041W	YJL041W				0			-	0.580452		0	0	1	1	1	1	1	1	1	1	1	1	1	1	1	1	1	1	1	1	1	1
YJL039C	YJL039C				0			-	0.573681		0	0	1	1	1	1	1	1	1	1	1	1	1	1	1	1	1	1	1	1	1	1
YJL036W	YJL036W		SNX4		1	Coat/Adaptor	Nexin	-	0.606816	2	0	0	1	1	1	1	1	1	1	1	1	1	1	1	1	1	1	1	1	1	1	1
YJL035C	YJL035C				0			-	0.616457		0	0	1	1	1	1	1	1	1	1	1	1	1	1	1	1	1	1	1	1	1	1
YJL034W	YJL034W				0			-	0.766553		0	1	1	1	1	1	1	2	1	1	1	1	1	1	1	1	1	1	1	1	1	1
YJL033W	YJL033W				0			-	0.701254		0	0	1	1	1	1	1	1	1	1	1	1	1	1	1	1	1	1	1	1	1	1
YJL031C	YJL031C		BET4		1			-	0.585117	10	0	0	1	1	1	1	1	1	1	1	1	1	1	1	1	1	1	1	1	1	1	1
YBR088C	YBR088C				0			-	0.66538		0	0	1	1	1	1	1	1	1	1	1	1	1	1	1	1	1	1	1	1	1	1
YJL030W	YJL030W				0			-	0.654822		0	0	1	1	1	1	1	1	1	1	1	1	1	1	1	1	1	1	1	1	1	1
YJL029C	YJL029C		VPS53		1	Tether	GARP	-	0.575871	4	0	0	1	1	1	1	1	1	1	1	1	1	1	1	1	1	1	1	1	1	1	1
YJL025W	YJL025W				0			-	0.563175		0	0	1	1	1	1	1	1	1	1	1	1	1	1	1	1	1	1	1	1	1	1
YJL024C	YJL024C		APS3		1	Coat/Adaptor	AP-3	-	0.70922	12	0	0	1	1	1	1	1	1	1	1	1	1	1	1	1	1	1	1	1	1	1	1
YJL023C	YJL023C				0			-	0.527877		0	0	1	1	1	1	1	1	1	1	1	1	1	1	1	1	1	1	1	1	1	1
YJL020C	YJL020C				0			-	0.575117		0	1	1	1	1	1	1	1	1	1	1	2	1	2	1	1	1	1	1	1	1	1
YJL019W	YJL019W				0			-	0.557632		1	1	1	1	1	1	1	1	1	2	2	2	1	1	1	1	1	1	1	1	1	1
YJL016W	YJL016W				0			-	0.522201		0	1	1	1	1	1	1	1	1	1	1	2	1	1	1	1	1	1	1	1	1	1
YJL014W	YJL014W				0			-	0.763863		0	0	1	1	1	1	1	1	1	1	1	1	1	1	1	1	1	1	1	1	1	1
YBR089C-A	YBR089C-A	YPR052C			0			n0	0.765957		1	1	2	2	2	2	1	1	2	2	1	1	2	2	1	1	1	1	1	1	1	1
YJL012C	YJL012C				0			-	0.69879		0	0	1	1	1	1	1	1	1	1	1	1	1	1	1	1	1	1	1	1	1	1
YJL011C	YJL011C				0			-	0.559211		0	0	1	1	1	1	1	1	1	1	1	1	1	1	1	1	1	1	1	1	1	1
YJL010C	YJL010C				0			-	0.669711		0	1	1	1	1	1	1	1	2	1	1	1	1	1	1	1	1	1	1	1	1	1
YJL008C	YJL008C				0			-	0.736407		0	0	1	1	1	1	1	1	1	1	1	1	1	1	1	1	1	1	1	1	1	1
YJL006C	YJL006C				0			-	0.626543		0	0	1	1	1	1	1	1	1	1	1	1	1	1	1	1	1	1	1	1	1	1
YJL005W	YJL005W				0			-	0.619849		0	1	1	1	1	1	1	1	1	1	1	2	1	1	1	1	1	1	1	1	1	1
YJL004C	YJL004C		SYS1		1			-	0.636364	0	0	0	1	1	1	1	1	1	1	1	1	1	1	1	1	1	1	1	1	1	1	1
YJL003W	YJL003W				0			-	0.644258		0	0	1	1	1	1	1	1	1	1	1	1	1	1	1	1	1	1	1	1	1	1
YJL002C	YJL002C				0			-	0.562771		0	1	1	1	1	1	1	1	1	1	1	1	1	2	1	1	1	1	1	1	1	1
YJL001W	YJL001W				0			-	0.756173		0	1	1	1	1	1	1	1	1	1	1	1	2	2	1	1	1	1	1	1	1	1
YAL038W	YAL038W	YOR347C			0			n6	0.790837		0	1	2	2	2	2	2	1	2	2	2	1	1	1	1	1	1	1	1	1	1	1
YJR001W	YJR001W				0			-	0.633333		0	0	1	1	1	1	1	1	1	1	1	1	1	1	1	1	1	1	1	1	1	1
YJR002W	YJR002W				0			-	0.637657		0	0	1	1	1	1	1	1	1	1	1	1	1	0	1	1	1	1	1	1	1	1
YJR003C	YJR003C				0			-	0.551587		0	0	1	1	1	1	1	1	1	1	1	0	1	1	1	1	1	0	0	1	1	1
YJR004C	YJR004C				0			-	0.586633		0	0	1	1	1	1	1	1	1	1	1	1	1	1	1	1	1	1	1	1	1	1
YJR005W	YJR005W		APL1		1	Coat/Adaptor	AP-2	-	0.596365	30	0	0	1	1	1	1	1	1	1	1	1	1	1	1	1	1	1	1	1	1	1	1
YJR006W	YJR006W				0			-	0.589633		0	0	1	1	1	1	1	1	1	1	1	1	1	1	1	1	1	1	1	1	1	1
YJR007W	YJR007W				0			-	0.770077		1	1	1	1	1	1	1	1	1	2	1	1	2	1	1	1	1	1	1	1	1	1
YJR008W	YJR008W				0			-	0.605208		0	0	1	1	1	1	1	1	1	1	1	1	1	1	1	1	1	1	1	1	1	1
YJR010W	YJR010W				0			-	0.713055		0	0	1	1	1	1	1	1	1	1	1	1	1	1	1	1	1	1	1	1	1	1
YJR010C-A	YJR010C-A				0			-	0.583333		0	0	1	1	1	1	1	1	1	1	1	1	1	1	1	1	1	1	1	1	1	1
YBR091C	YBR091C				0			-	0.660377		0	0	1	1	1	1	1	1	1	1	1	1	1	1	1	1	1	1	1	1	1	1
YJR011C	YJR011C				0			-	0.545597		0	0	1	1	1	1	1	1	1	1	1	0	1	1	1	1	1	1	1	1	1	1
YJR012C	YJR012C				0			-	0.58631		0	0	1	1	1	1	1	1	1	1	1	0	1	1	1	1	1	1	1	1	1	1
YJR013W	YJR013W				0			-	0.6356		0	0	1	1	1	1	1	1	1	1	1	1	1	1	1	1	1	1	1	1	1	1
YJR014W	YJR014W				0			-	0.687179		0	0	1	1	1	1	1	1	1	1	1	1	1	1	1	1	1	1	1	1	1	1
YJR016C	YJR016C				0			-	0.739726		0	0	1	1	1	1	1	1	1	1	1	1	1	1	1	1	1	1	1	1	1	1
YJR017C	YJR017C				0			-	0.670757		0	0	1	1	1	1	1	1	1	1	1	1	1	1	1	1	1	1	1	1	1	1
YJR019C	YJR019C				0			-	0.556219		0	0	1	1	1	1	1	1	1	1	1	1	1	1	1	1	1	1	1	1	1	1
YJR021C	YJR021C				0			-	0.566667		0	0	1	1	1	1	1	1	1	1	1	1	1	1	1	1	1	1	1	1	1	1
YJR024C	YJR024C				0			-	0.60356		0	0	1	1	1	1	1	1	1	1	1	1	1	1	1	1	1	1	1	1	1	1
YJR025C	YJR025C				0			-	-		0	0	1	1	1	1	0	0	0	0	0	0	1	1	1	1	0	1	1	1	1	1
YJR032W	YJR032W				0			-	0.596581		0	0	1	1	1	1	1	1	1	1	1	1	1	1	1	1	1	1	1	1	1	1
YJR033C	YJR033C		RAV1		1			-	0.585531	0	0	1	1	1	1	1	1	1	1	1	1	2	1	1	1	1	1	1	1	1	1	1
YJR034W	YJR034W				0			-	0.703364		0	0	1	1	1	1	1	1	1	1	1	1	1	1	1	1	1	1	1	1	1	1
YJR035W	YJR035W				0			-	0.629594		0	0	1	1	1	1	1	1	1	1	1	1	1	1	1	1	1	1	1	1	1	1
YJR036C	YJR036C				0			-	0.570425		0	0	1	1	1	1	1	1	1	1	1	1	1	1	1	0	1	1	1	1	1	1
YJR039W	YJR039W				0			-	-		0	0	1	1	1	1	1	1	1	1	1	1	1	1	1	1	0	1	1	1	1	1
YJR040W	YJR040W				0			-	0.607221		0	0	1	1	1	1	1	1	1	1	1	1	1	1	1	1	1	1	1	1	1	1
YJR041C	YJR041C				0			-	0.525764		0	0	1	1	1	1	1	1	1	1	1	1	1	1	1	1	1	1	1	1	1	1
YJR042W	YJR042W				0			-	0.567816		0	0	1	1	1	1	1	1	1	1	1	1	1	1	1	1	1	1	1	1	1	1
YJR043C	YJR043C				0			-	0.582609		0	0	1	1	1	1	1	1	1	1	1	1	1	1	1	1	1	1	1	1	1	1
YJR044C	YJR044C		VPS55		1			-	0.645084	1	0	0	1	1	1	1	1	1	1	1	1	1	1	1	1	1	1	1	1	1	1	1
YJR046W	YJR046W				0			-	0.537653		0	0	1	1	1	1	1	1	1	1	1	1	1	1	1	1	1	1	1	1	1	1
YJR050W	YJR050W				0			-	0.586257		0	0	1	1	1	1	1	1	0	1	1	1	1	1	1	1	1	1	1	1	1	1
YJR052W	YJR052W				0			-	0.582431		0	0	1	1	1	1	1	1	1	1	1	1	1	1	1	1	1	1	1	1	1	1
YJR053W	YJR053W				0			-	0.534549		1	1	1	1	1	1	1	1	1	1	2	0	2	2	1	1	1	1	1	1	1	1
YJR054W	YJR054W	YML047C			0			-	0.586275		0	1	2	2	2	2	2	2	2	2	2	1	1	1	1	1	1	1	0	1	1	1
YJR055W	YJR055W				0			-	0.562372		0	0	1	1	1	1	1	1	1	1	1	1	1	1	1	1	1	1	1	1	1	1
YJR056C	YJR056C				0			-	-		0	0	1	1	1	1	1	1	1	1	1	1	1	1	1	1	0	0	0	1	1	1
YJR057W	YJR057W				0			-	0.62201		0	0	1	1	1	1	1	1	1	1	1	1	1	1	1	1	1	1	1	1	1	1
YJR058C	YJR058C		APS2		1	Coat/Adaptor	AP-2	-	0.668919	28	0	0	1	1	1	1	1	1	1	1	1	1	1	1	1	1	1	1	1	1	1	1
YBR094W	YBR094W				0			-	0.619313		0	0	1	1	1	1	1	1	1	1	1	1	1	1	1	1	1	1	0	1	1	1
YJR059W	YJR059W	YKL198C			0			n5	0.58922		1	1	2	2	2	2	2	2	2	2	2	2	2	2	1	1	1	1	1	1	1	1
YJR060W	YJR060W				0			-	0.604822		0	0	1	1	1	1	1	1	1	1	1	1	1	1	1	1	1	1	1	1	1	1
YJR062C	YJR062C				0			-	0.595813		0	0	1	1	1	1	1	1	1	1	1	1	1	1	1	1	1	1	0	1	1	1
YJR063W	YJR063W				0			-	0.65873		0	0	1	1	1	1	1	1	1	1	1	1	1	1	1	1	1	1	1	1	1	1
YJR064W	YJR064W				0			-	0.756039		0	0	1	1	1	1	1	1	1	1	1	1	1	1	1	1	1	1	1	1	1	1
YJR065C	YJR065C				0			-	0.7593		0	0	1	1	1	1	1	1	1	1	1	1	1	1	1	1	1	1	1	1	1	1
YJR066W	YJR066W	YKL203C			0			n6	0.704746		0	1	2	2	2	2	2	2	2	2	2	1	1	1	1	1	1	1	1	1	1	1
YJR067C	YJR067C				0			-	0.554779		0	0	1	1	1	1	1	1	1	1	1	1	1	1	1	1	1	1	1	1	1	1
YJR068W	YJR068W				0			-	0.679887		0	0	1	1	1	1	1	1	1	1	1	1	1	1	1	1	1	1	1	1	1	1
YBR095C	YBR095C				0			-	0.573864		0	0	1	1	1	1	1	1	1	1	1	1	1	1	1	1	1	1	1	1	1	1
YJR069C	YJR069C				0			-	0.635579		0	0	1	1	1	1	1	1	1	1	1	1	1	1	1	1	1	1	1	1	1	1
YJR070C	YJR070C				0			-	0.669763		0	0	1	1	1	1	1	1	1	1	1	1	1	1	1	1	1	1	1	1	1	1
YJR072C	YJR072C				0			-	0.725389		0	0	1	1	1	1	1	1	1	1	1	1	1	1	1	1	1	1	1	1	1	1
YJR073C	YJR073C				0			-	0.597542		0	0	1	1	1	1	1	1	1	1	1	1	1	1	1	1	1	1	1	1	1	1
YJR074W	YJR074W				0			-	0.590643		0	0	1	1	1	1	1	1	1	1	1	1	1	1	1	1	1	1	1	1	1	1
YJR075W	YJR075W				0			-	0.617003		1	1	1	1	1	1	1	1	1	2	2	1	2	2	1	1	1	1	1	1	1	1
YJR077C	YJR077C				0			-	0.813725		0	0	1	1	1	1	1	1	1	1	1	1	1	1	1	1	1	1	1	1	1	1
YJR078W	YJR078W				0			-	-		0	0	1	1	1	1	0	0	0	0	0	0	1	1	1	1	0	1	1	1	1	1
YJR080C	YJR080C				0			-	0.564251		0	0	1	1	1	1	1	1	1	1	1	1	1	1	1	1	1	1	1	1	1	1
YBR096W	YBR096W				0			-	0.598846		0	0	1	1	1	1	1	1	1	1	1	1	1	1	1	1	1	1	0	1	1	1
YJR082C	YJR082C				0			-	0.545977		0	0	1	1	1	1	1	1	1	1	1	1	1	1	1	1	1	1	1	1	1	1
YJR083C	YJR083C				0			-	-		0	0	1	1	1	1	1	1	1	1	1	1	1	1	0	1	1	1	1	1	1	1
YJR084W	YJR084W				0			-	0.506667		0	0	1	1	1	1	1	1	1	1	1	1	1	1	1	1	1	1	1	1	1	1
YJR085C	YJR085C				0			-	0.704762		0	0	1	1	1	1	1	1	1	1	1	0	0	0	1	1	1	1	1	1	1	1
YJR086W	YJR086W				0			-	0.630037		0	0	1	1	1	1	1	1	1	1	1	1	1	1	1	1	1	1	1	1	1	1
YJR088C	YJR088C				0			-	0.54007		0	0	1	1	1	1	1	1	1	1	1	1	1	1	1	1	1	1	1	1	1	1
YJR089W	YJR089W				0			-	-		0	0	1	1	1	1	0	1	1	1	1	1	1	1	0	1	1	1	1	1	1	1
YJR090C	YJR090C				0			-	0.600479		0	0	1	1	1	1	1	1	1	1	1	1	1	1	1	1	1	1	1	1	1	1
YJR091C	YJR091C	YPR042C			0			-	0.615221		1	1	2	2	2	2	2	2	2	2	2	1	2	2	1	1	1	1	1	1	1	1
YJR092W	YJR092W				0			-	0.559387		1	1	1	1	1	1	1	2	2	2	2	1	1	2	1	1	1	1	1	1	1	1
YBR097W	YBR097W		VPS15		1			-	0.564048	4	0	0	1	1	1	1	1	1	1	1	1	1	1	1	1	1	1	1	1	1	1	1
YJR093C	YJR093C				0			-	0.581197		0	0	1	1	1	1	1	1	1	1	1	1	1	1	1	1	1	1	1	1	1	1
YJR094C	YJR094C				0			-	0.584906		0	0	1	1	1	1	1	0	1	1	1	1	1	1	1	1	1	1	1	1	1	1
YJR094W-A	YJR094W-A	YPR043W			0			-	0.824373		0	1	2	2	2	1	1	1	2	2	2	1	1	1	1	1	1	1	1	1	1	1
YJR095W	YJR095W				0			-	0.721133		0	0	1	1	1	1	1	1	1	1	1	1	1	1	1	1	1	1	1	1	1	1
YJR096W	YJR096W				0			-	0.64554		0	0	1	1	1	1	1	1	1	1	0	0	0	1	1	1	1	0	0	1	1	1
YJR097W	YJR097W				0			-	0.560327		0	0	1	1	1	1	1	1	1	1	1	1	1	1	1	1	1	1	1	1	1	1
YJR098C	YJR098C				0			-	0.557252		0	0	1	1	1	1	1	1	1	1	1	1	1	1	1	1	1	0	0	1	1	1
YJR099W	YJR099W				0			-	0.610644		0	0	1	1	1	1	1	1	1	1	1	1	1	1	1	1	1	1	1	1	1	1
YJR100C	YJR100C				0			-	0.643488		0	0	1	1	1	1	1	1	1	1	1	1	1	1	1	1	1	0	0	1	1	1
YJR101W	YJR101W				0			-	0.62336		0	0	1	1	1	1	1	1	1	1	1	1	1	1	1	1	1	1	1	1	1	1
YBR098W	YBR098W				0			-	0.521156		0	0	1	1	1	1	1	1	1	1	1	1	1	1	1	1	1	1	1	1	1	1
YJR102C	YJR102C		VPS25		1	ESCRT		-	0.551971	15	0	0	1	1	1	1	1	1	1	1	1	1	1	1	1	1	1	1	1	1	1	1
YJR104C	YJR104C				0			-	0.729032		0	1	1	1	1	1	1	1	1	1	1	1	2	2	1	1	1	1	1	1	1	1
YJR105W	YJR105W				0			-	0.683646		0	0	1	1	1	1	1	1	1	1	1	1	1	1	1	1	1	1	1	1	1	1
YJR106W	YJR106W				0			-	0.546166		0	0	1	1	1	1	1	1	1	1	1	1	1	1	1	1	1	1	1	1	1	1
YJR107W	YJR107W				0			-	0.584923		0	0	1	1	1	1	1	1	1	1	1	1	1	1	1	0	1	1	1	1	1	1
YJR109C	YJR109C				0			-	0.729391		0	0	1	1	1	1	1	1	1	1	1	1	1	1	1	1	1	1	1	1	1	1
YJR110W	YJR110W				0			-	0.649206		0	0	1	1	1	1	1	0	1	1	1	1	1	1	1	1	1	1	1	1	1	1
YJR111C	YJR111C				0			-	0.584541		0	1	1	1	1	1	1	1	1	2	2	1	1	1	1	1	1	1	1	1	1	1
YJR112W	YJR112W				0			-	0.544715		0	0	1	1	1	1	1	1	1	1	1	1	1	1	1	1	1	1	1	1	1	1
YJR113C	YJR113C				0			-	0.65526		0	0	1	1	1	1	1	1	1	1	1	1	1	1	1	1	1	1	1	1	1	1
YJR116W	YJR116W				0			-	0.611111		0	1	1	1	1	1	1	1	1	1	1	1	2	1	1	1	1	1	1	1	1	1
YJR117W	YJR117W				0			-	0.643326		0	0	1	1	1	1	1	1	1	1	1	1	1	1	1	1	1	1	1	1	1	1
YJR118C	YJR118C				0			-	0.589015		0	0	1	1	1	1	1	1	1	1	1	1	1	1	1	1	1	1	1	1	1	1
YJR119C	YJR119C				0			-	0.602446		0	0	1	1	1	1	1	1	1	1	1	1	1	1	1	1	1	1	1	1	1	1
YJR121W	YJR121W				0			-	0.845191		0	1	1	1	1	1	1	1	1	1	1	1	1	2	1	1	1	1	1	1	1	1
YJR122W	YJR122W				0			-	0.558997		0	0	1	1	1	1	1	1	1	1	1	1	1	1	1	1	1	1	1	1	1	1
YJR123W	YJR123W				0			-	0.862832		1	1	1	1	1	1	1	1	1	2	2	1	2	2	1	1	1	1	1	1	1	1
YAL037W	YAL037W	YOR342C			0			n4	0.574899		0	1	2	2	2	2	1	1	0	1	1	1	1	1	1	1	1	1	1	1	1	1
YBR101C	YBR101C				0			-	0.619377		0	0	1	1	1	1	1	1	1	1	1	1	1	1	1	1	1	1	1	1	1	1
YJR124C	YJR124C				0			-	0.605081		0	0	1	1	1	1	1	1	1	1	1	1	1	1	1	1	1	1	1	1	1	1
YJR125C	YJR125C		ENT3		1	Coat/Adaptor	Epsin-Golgi	-	0.604323	25	0	1	1	1	1	1	1	1	1	1	1	2	1	1	1	1	1	1	1	1	1	1
YJR126C	YJR126C				0			-	0.572165		0	0	1	1	1	1	1	1	1	1	1	1	1	1	1	1	1	1	1	1	1	1
YJR127C	YJR127C	YML081W			0			n5	0.614881		1	1	2	2	2	2	2	2	2	2	2	2	1	2	1	1	1	1	0	1	1	1
YJR129C	YJR129C				0			-	0.525084		0	0	1	1	1	1	1	1	1	1	1	1	1	1	1	1	1	1	1	1	1	1
YJR130C	YJR130C	YML082W			0			-	0.643266		0	1	2	2	2	2	2	1	1	1	1	1	1	1	1	1	1	1	1	1	1	1
YJR131W	YJR131W				0			-	0.619485		0	0	1	1	1	1	1	1	1	1	1	1	1	1	1	1	1	1	1	1	1	1
YJR132W	YJR132W				0			-	0.608937		0	0	1	1	1	1	1	1	1	1	1	1	1	1	1	1	1	1	1	1	1	1
YJR134C	YJR134C				0			-	0.538117		0	0	1	1	1	1	1	1	1	1	1	1	1	1	1	1	1	1	0	1	1	1
YBR102C	YBR102C		EXO84		1	Tether	Exocyst	-	0.562182	9	0	0	1	1	1	1	1	1	1	1	1	1	1	1	1	1	1	1	1	1	1	1
YJR135C	YJR135C				0			-	0.513043		0	0	1	1	1	1	1	1	1	1	1	1	1	1	1	1	1	1	1	1	1	1
YJR135W-A	YJR135W-A				0			-	0.69697		0	0	1	1	1	1	1	1	1	1	1	1	1	1	1	1	1	1	1	1	1	1
YJR136C	YJR136C				0			-	0.524264		0	0	1	1	1	1	1	1	1	1	1	1	1	1	1	1	1	1	1	1	1	1
YJR137C	YJR137C				0			-	0.641965		0	0	1	1	1	1	1	1	1	1	1	1	1	1	1	1	1	1	1	1	1	1
YJR138W	YJR138W				0			-	0.597694		0	0	1	1	1	1	1	1	1	1	1	1	1	1	1	1	1	1	1	1	1	1
YJR139C	YJR139C				0			-	0.699908		0	0	1	1	1	1	1	1	1	1	1	1	1	1	1	1	1	1	1	1	1	1
YJR140C	YJR140C				0			-	0.550646		0	0	1	1	1	1	1	1	1	1	1	1	1	1	1	1	1	1	1	1	1	1
YJR141W	YJR141W				0			-	0.51831		0	0	1	1	1	1	1	1	1	1	1	1	1	1	1	1	1	1	1	1	1	1
YJR142W	YJR142W				0			-	0.60447		0	0	1	1	1	1	1	1	1	1	1	1	1	1	1	1	1	1	0	1	1	1
YJR143C	YJR143C				0			-	0.645833		0	1	1	1	1	2	1	1	1	1	1	1	1	1	1	1	1	1	1	1	1	1
YBR103W	YBR103W				0			-	0.553135		0	0	1	1	1	1	1	1	1	1	1	1	1	1	1	1	1	1	1	1	1	1
YJR144W	YJR144W				0			-	0.661376		0	0	1	1	1	1	1	1	1	1	1	1	1	1	1	1	1	1	1	1	1	1
YJR148W	YJR148W	YHR208W			0			n3	0.745833		1	1	2	2	2	2	2	2	2	2	2	2	2	2	1	1	1	1	1	1	1	1
YJR152W	YJR152W				0			-	0.641264		0	0	1	1	1	1	0	0	1	1	1	0	0	0	1	0	1	0	0	1	1	1
YBR104W	YBR104W	YPR058W			0			n3	0.663377		1	1	2	2	2	2	2	2	2	2	2	2	2	2	1	1	1	0	0	1	1	1
YBR105C	YBR105C				0			-	0.569827		0	1	1	1	1	1	1	1	1	2	2	1	1	1	1	1	1	1	1	1	1	1
YKL216W	YKL216W				0			-	0.671958		0	0	1	1	1	1	0	0	0	1	0	1	1	0	1	1	1	0	0	1	1	1
YKL214C	YKL214C				0			-	0.541176		0	0	1	1	1	1	1	1	1	1	1	1	1	1	1	1	1	1	1	1	1	1
YKL213C	YKL213C				0			-	0.638378		0	0	1	1	1	1	1	1	1	1	1	1	1	1	1	1	1	1	1	1	1	1
YKL212W	YKL212W				0			-	0.650615		0	1	1	1	1	1	1	1	1	2	2	1	1	1	1	1	1	1	1	1	1	1
YKL211C	YKL211C				0			-	0.657162		0	0	1	1	1	1	1	1	1	1	1	1	1	1	1	1	1	1	1	1	1	1
YBR106W	YBR106W				0			-	0.733686		0	1	1	1	1	1	1	2	2	2	2	1	1	1	1	1	1	1	1	1	1	1
YKL210W	YKL210W				0			-	0.704545		0	0	1	1	1	1	1	1	1	1	1	1	1	1	1	1	1	1	1	1	1	1
YKL209C	YKL209C				0			-	0.565776		0	0	1	1	1	1	1	1	1	1	1	1	1	1	1	1	1	1	1	1	1	1
YKL208W	YKL208W				0			-	0.514881		0	0	1	1	1	1	1	1	1	1	1	1	1	1	1	1	1	0	0	1	1	1
YKL207W	YKL207W				0			-	0.599502		0	0	1	1	1	1	1	1	1	1	1	1	1	1	1	1	1	1	1	1	1	1
YKL206C	YKL206C				0			-	0.57598		0	0	1	1	1	1	1	1	1	1	1	1	1	1	1	1	1	1	1	1	1	1
YKL205W	YKL205W				0			-	0.610536		0	0	1	1	1	1	1	1	1	1	1	1	1	1	1	1	1	1	1	1	1	1
YKL204W	YKL204W				0			-	0.542782		0	1	1	1	1	1	1	1	1	1	1	1	2	2	1	1	1	1	1	1	1	1
YKL197C	YKL197C				0			-	0.585838		0	0	1	1	1	1	1	1	1	1	1	1	1	1	1	1	1	1	1	1	1	1
YKL196C	YKL196C		YKT6		1	SNARE		-	0.698176	38	0	0	1	1	1	1	1	1	1	1	1	1	1	0	1	1	1	1	1	1	1	1
YKL195W	YKL195W				0			-	0.615873		0	1	1	1	1	1	1	2	2	2	2	1	1	1	1	1	1	1	1	1	1	1
YBR107C	YBR107C				0			-	-		0	0	1	1	1	1	1	1	1	0	0	1	1	1	1	1	0	0	0	1	1	1
YKL194C	YKL194C				0			-	0.690842		0	0	1	1	1	1	1	1	1	1	1	1	1	1	1	1	1	1	1	1	1	1
YKL193C	YKL193C				0			-	0.666667		0	0	1	1	1	1	1	1	1	1	1	1	1	1	1	1	1	1	1	1	1	1
YKL192C	YKL192C				0			-	0.636612		0	1	1	1	1	1	2	2	1	1	1	1	1	1	1	1	1	1	1	1	1	1
YKL191W	YKL191W				0			-	0.604091		0	0	1	1	1	1	1	1	1	1	1	1	1	1	1	1	1	1	1	1	1	1
YKL190W	YKL190W				0			-	0.725379		0	0	1	1	1	1	1	1	1	1	1	1	1	1	1	1	1	1	1	1	1	1
YKL189W	YKL189W				0			-	0.610959		0	1	1	1	1	1	1	1	1	1	1	1	2	2	1	1	1	1	0	1	1	1
YKL188C	YKL188C				0			-	0.581788		0	0	1	1	1	1	1	1	1	1	1	1	1	1	1	1	1	1	1	1	1	1
YKL187C	YKL187C	YLR413W			0			n4	-		0	1	2	2	2	2	2	2	2	2	2	1	1	1	0	1	1	1	1	1	1	1
YKL186C	YKL186C				0			-	0.590317		0	0	1	1	1	1	1	1	1	1	1	1	1	1	1	1	1	1	1	1	1	1
YKL185W	YKL185W				0			-	0.587129		0	0	1	1	1	1	1	1	1	1	1	1	1	1	1	1	1	1	1	1	1	1
YBR108W	YBR108W				0			-	0.619289		0	1	1	1	1	1	2	2	2	2	2	1	1	1	1	1	1	1	1	1	1	1
YKL184W	YKL184W				0			-	0.637255		0	0	1	1	1	1	1	1	1	1	1	1	1	1	1	1	1	1	1	1	1	1
YKL183W	YKL183W				0			-	0.567669		0	0	1	1	1	1	1	1	1	1	1	1	1	1	1	1	1	1	1	1	1	1
YKL182W	YKL182W				0			-	0.722168		0	0	1	1	1	1	1	1	1	1	1	1	1	1	1	1	1	1	1	1	1	1
YKL181W	YKL181W				0			-	0.748006		0	1	1	1	1	1	1	1	1	1	1	2	1	2	1	1	1	1	1	1	1	1
YKL179C	YKL179C		COY1		1	Tether	Coiled coil	-	0.585366	0	0	0	1	1	1	1	1	1	1	1	1	1	1	1	1	1	1	1	0	1	1	1
YKL178C	YKL178C				0			-	0.600917		0	0	1	1	1	1	1	1	1	1	1	1	1	1	1	1	1	1	1	1	1	1
YKL176C	YKL176C				0			-	0.554779		0	0	1	1	1	1	1	1	1	1	1	1	1	1	1	1	1	1	1	1	1	1
YKL175W	YKL175W				0			-	0.558908		0	0	1	1	1	1	1	1	1	1	1	1	1	1	1	1	1	1	1	1	1	1
YKL174C	YKL174C				0			-	0.597148		0	0	1	1	1	1	1	1	1	1	1	1	1	1	1	1	1	1	1	1	1	1
YKL173W	YKL173W				0			-	0.587081		0	0	1	1	1	1	1	1	1	1	1	1	1	1	1	1	1	1	1	0	1	1
YBR109C	YBR109C		CMD1		1			-	0.786036	9	1	1	1	1	1	1	1	2	2	2	1	2	1	1	1	1	1	1	1	1	1	1
YKL172W	YKL172W				0			-	0.675397		0	0	1	1	1	1	1	1	1	1	1	1	1	1	1	1	1	1	1	1	1	1
YKL171W	YKL171W				0			-	0.540153		0	0	1	1	1	1	1	1	1	1	1	1	1	1	1	1	1	1	1	1	1	1
YKL170W	YKL170W				0			-	0.709832		0	0	1	1	1	1	1	1	1	1	1	1	1	1	1	1	1	1	1	1	1	1
YKL167C	YKL167C				0			-	0.613232		0	0	1	1	1	1	1	1	1	1	1	1	1	1	1	1	1	1	1	1	1	1
YKL165C	YKL165C				0			-	0.66413		0	0	1	1	1	1	1	1	1	1	1	1	1	1	1	1	1	1	1	1	1	1
YKL162C	YKL162C				0			-	0.552356		0	0	1	1	1	1	1	1	1	1	1	1	1	0	1	1	1	1	1	1	0	0
YBR110W	YBR110W				0			-	0.62872		0	0	1	1	1	1	1	1	1	1	1	1	1	1	1	1	1	1	1	1	1	1
YKL160W	YKL160W				0			-	0.651992		0	0	1	1	1	1	1	1	1	1	1	1	1	1	1	1	1	1	1	1	1	1
YKL159C	YKL159C				0			-	0.573975		0	0	1	1	1	1	1	1	1	1	1	1	1	1	1	1	1	1	1	1	1	1
YKL155C	YKL155C				0			-	0.641399		0	0	1	1	1	1	1	1	1	1	1	1	1	1	1	1	1	1	1	1	1	1
YKL154W	YKL154W				0			-	0.611111		0	0	1	1	1	1	1	1	1	1	1	1	1	1	1	1	1	1	1	1	1	1
YKL152C	YKL152C				0			-	0.811828		0	0	1	1	1	1	1	1	1	1	1	1	1	1	1	1	1	1	1	1	1	1
YKL151C	YKL151C				0			-	0.548287		0	0	1	1	1	1	1	1	1	1	1	1	1	1	1	1	1	1	1	1	1	1
YKL150W	YKL150W				0			-	0.673401		0	0	1	1	1	1	1	1	1	1	1	1	1	1	1	1	1	1	1	1	1	1
YKL149C	YKL149C				0			-	0.578348		0	0	1	1	1	1	1	1	1	1	1	1	1	1	1	1	1	1	0	1	1	1
YKL146W	YKL146W				0			-	0.593496		0	0	1	1	1	1	1	1	1	1	1	1	1	1	1	1	1	1	1	1	1	1
YKL145W	YKL145W				0			-	0.789623		0	1	1	1	1	1	1	1	1	1	1	1	2	1	1	1	1	1	1	1	1	1
YAL036C	YAL036C				0			-	0.78018		0	1	1	1	1	1	1	1	1	1	1	1	2	1	1	1	1	1	1	1	1	1
YBR111C	YBR111C				0			-	0.674107		0	0	1	1	1	1	1	1	1	1	1	1	1	1	1	1	1	1	1	1	1	1
YKL144C	YKL144C				0			-	0.695238		0	0	1	1	1	1	1	1	1	1	1	1	1	1	1	1	1	1	1	1	1	1
YKL143W	YKL143W				0			-	0.640523		0	0	1	1	1	1	1	1	1	1	1	1	1	1	1	1	1	1	1	1	1	1
YKL142W	YKL142W				0			-	0.597542		0	0	1	1	1	1	1	1	1	1	1	1	1	1	1	1	1	1	1	1	1	1
YKL141W	YKL141W	YMR118C			0			n3	0.651769		0	1	2	2	2	2	1	2	2	1	1	1	1	1	1	1	1	1	1	1	1	1
YKL140W	YKL140W				0			-	-		0	0	1	1	1	1	1	1	1	1	1	1	1	1	1	1	0	1	0	1	1	1
YKL139W	YKL139W				0			-	0.585526		0	0	1	1	1	1	1	1	1	1	1	1	1	1	1	1	1	1	1	1	1	1
YKL138C	YKL138C				0			-	0.65641		0	0	1	1	1	1	1	1	1	1	1	1	1	1	1	1	1	1	1	1	1	1
YKL137W	YKL137W				0			-	0.641026		0	0	1	1	1	1	1	1	1	1	1	1	1	1	1	1	1	1	1	1	1	1
YKL135C	YKL135C		APL2		1	Coat/Adaptor	AP-1	-	0.629101	32	0	1	1	1	1	1	1	1	1	1	1	2	1	1	1	1	1	1	1	1	1	1
YBR112C	YBR112C				0			-	0.624558		0	1	1	1	1	1	1	1	1	1	1	2	1	2	1	1	1	1	1	1	1	1
YKL133C	YKL133C	YMR115W			0			n1	0.62622		1	1	2	2	2	2	2	2	2	1	1	2	1	1	1	1	1	1	0	1	1	1
YKL132C	YKL132C	YMR113W			0			n4	0.592138		0	1	2	2	2	2	1	1	1	1	1	1	1	1	1	1	1	1	1	1	1	1
[truncated: 2,868 more rows]

## Sheet: Table S2
GO Biological Process Complete	Total Scer #	L+R doublet members		Fold Enrichment	raw P value	FDR
		Observed #	Expected #
biological regulation	2012	354	236.12	1.5	8.83e-18	4.54e-14
regulation of cellular process	1568	285	184.01	1.55	9.21e-15	2.37e-11
regulation of biological process	1688	299	198.1	1.51	2.42e-14	4.15e-11
cellular process	5047	659	592.29	1.11	1.69e-12	2.17e-09
cytoplasmic translation	171	59	20.07	2.94	3.11e-11	3.2e-08
endocytosis	122	45	14.32	3.14	1.21e-09	1.03e-06
cell communication	452	101	53.04	1.9	7.78e-09	5.72e-06
regulation of macromolecule metabolic process	1106	196	129.8	1.51	1.11e-08	7.13e-06
DNA recombination	237	3	27.81	0.11	1.15e-08	6.56e-06
regulation of biological quality	468	102	54.92	1.86	2.73e-08	1.4e-05
vesicle-mediated transport	432	96	50.7	1.89	3.11e-08	1.45e-05
regulation of metabolic process	1183	202	138.83	1.46	7.7e-08	3.3e-05
phosphorus metabolic process	661	129	77.57	1.66	8.84e-08	3.5e-05
regulation of molecular function	395	88	46.36	1.9	1.17e-07	4.28e-05
regulation of catalytic activity	361	82	42.37	1.94	1.4e-07	4.8e-05
regulation of primary metabolic process	1023	179	120.05	1.49	1.43e-07	4.6e-05
translation	366	83	42.95	1.93	1.57e-07	4.76e-05
cellular response to chemical stimulus	382	85	44.83	1.9	1.82e-07	5.21e-05
peptide biosynthetic process	370	83	43.42	1.91	1.89e-07	5.11e-05
regulation of cellular metabolic process	1068	184	125.34	1.47	2.29e-07	5.89e-05
(PANTHER Version 17.0)

## Sheet: Table S3
	Raw data for statistical tests
	Figure 1B enrichment tests
		No	Only L	Only R	L+R
		doublets	doublets	doublets	doublets	Total	p-value (FE)
	Ancestral doublets	3540	477	329	520	4866	2.39535e-15
	Vesicle traffic	232	28	34	66	360	3.42039e-16
	Figure 1D comparison
	#L species	0 (excluded)	1	2	3	4	5	6	7	8	9
	No R doublets	3540	100	68	41	68	42	43	31	38	46	p-value (KS)
	R doublets	329	50	39	36	47	42	43	54	80	129	8.2778e-16
	#R species	0 (excluded)	1	2	3
	No L doublets	3540	184	94	51	p-value (KS)
	L doublets	477	198	177	145	4.201e-06
	Figure 2 enrichment tests for L+R doublets (* significant at FDR = 0.05)
		Non-X	Non-X	X	X	Expected X	Fold
	X	Others	L+R doublets	Others	L+R doublets	L+R doublets	enrichment	p-value (FE)
	All vesicle traffic	4052	454	294	66	38.471	1.71558	5.2044e-06	(Fig. 1B)
	Arf/Rab	4335	519	11	1	1.28237	0.779808	1
	GAP/GEF/GDI	4327	515	19	5	2.56473	1.94952	0.171491
	Coat/Adaptor	4296	502	50	18	7.26675	2.47704	0.00018887	*
	Tether	4299	520	47	0	5.02261	0	0.0078644	*
	SNARE	4327	518	19	2	2.24414	0.891209	1
	ESCRT	4335	520	11	0	1.1755	0	0.62012
	Lipid control	4332	513	14	7	2.24414	3.11923	0.0046613	*
	ER->Golgi	4337	510	9	10	2.03042	4.9251	6.7462e-06	*
	Golgi->ER	4334	518	12	2	1.4961	1.33681	0.655583
	Intra-Golgi	4330	520	16	0	1.70982	0	0.403934
	TGN->LE	4340	519	6	1	0.748048	1.33681	0.546903
	LE->TGN	4338	518	8	2	1.06864	1.87154	0.290558
	TGN->PM	4342	519	4	1	0.53432	1.87154	0.431834
	PM->TGN	4335	516	11	4	1.60296	2.49538	0.0677358
